# Supplementary material for: Cell death-related gene signatures as dual-function biomarkers: Early diagnosis and therapeutic targeting in Staphylococcus aureus pneumonia
Source: PLoS One. 2026 Jan 20;21(1):e0339560. doi: 10.1371/journal.pone.0339560 (PMC12818594; doi:10.1371/journal.pone.0339560)
Supplement: S2 Table — (XLSX) [file pone.0339560.s002.xlsx]

## Sheet: 表达量差异详情表 (logFC-1.5)
Gene name	Gene description	FC(S_aureus/control)	Log2FC(S_aureus/control)	Pvalue	Padjust
NGFR	nerve growth factor receptor (TNFR superfamily, member 16) [Source:MGI Symbol;Acc:MGI:97323]	0.291269	-1.77958	0.000898751	0.0170614
PIH1D2	PIH1 domain containing 2 [Source:MGI Symbol;Acc:MGI:1919864]	0.601202	-0.734079	0.00178186	0.0269763
SLFN4	schlafen 4 [Source:MGI Symbol;Acc:MGI:1329010]	11.345	3.50399	9.97E-13	1.50E-09
SCNN1G	sodium channel, nonvoltage-gated 1 gamma [Source:MGI Symbol;Acc:MGI:104695]	1.92791	0.947036	0.000647543	0.0135258
GMPR	guanosine monophosphate reductase [Source:MGI Symbol;Acc:MGI:1913605]	0.423179	-1.24066	9.46E-09	3.04E-06
CKMT1	creatine kinase, mitochondrial 1, ubiquitous [Source:MGI Symbol;Acc:MGI:99441]	0.53181	-0.911018	0.00149709	0.0239976
ADORA3	adenosine A3 receptor [Source:MGI Symbol;Acc:MGI:104847]	3.08126	1.62352	0.00272381	0.0361426
SERPINF1	serine (or cysteine) peptidase inhibitor, clade F, member 1 [Source:MGI Symbol;Acc:MGI:108080]	0.458649	-1.12454	5.72E-06	0.000418059
VPREB3	V-set pre-B cell surrogate light chain 3 [Source:MGI Symbol;Acc:MGI:98938]	0.263615	-1.92349	8.34E-10	5.83E-07
MMP14	matrix metallopeptidase 14 (membrane-inserted) [Source:MGI Symbol;Acc:MGI:101900]	1.92624	0.945785	8.55E-07	9.62E-05
CCL3	chemokine (C-C motif) ligand 3 [Source:MGI Symbol;Acc:MGI:98260]	40.8828	5.35342	1.43E-05	0.000878137
EPN2	epsin 2 [Source:MGI Symbol;Acc:MGI:1333766]	1.5279	0.611546	0.0037377	0.0452506
LGALS9	lectin, galactose binding, soluble 9 [Source:MGI Symbol;Acc:MGI:109496]	1.67218	0.741728	4.79E-05	0.00215189
TIMP1	tissue inhibitor of metalloproteinase 1 [Source:MGI Symbol;Acc:MGI:98752]	15.7795	3.97998	1.52E-10	1.50E-07
MXD1	MAX dimerization protein 1 [Source:MGI Symbol;Acc:MGI:96908]	2.85612	1.51405	0.000285213	0.00767839
SEMA6B	sema domain, transmembrane domain (TM), and cytoplasmic domain, (semaphorin) 6B [Source:MGI Symbol;Acc:MGI:1202889]	2.65624	1.40938	3.55E-06	0.000291935
RAMP2	receptor (calcitonin) activity modifying protein 2 [Source:MGI Symbol;Acc:MGI:1859650]	2.15901	1.11037	0.000747574	0.0148845
FNDC5	fibronectin type III domain containing 5 [Source:MGI Symbol;Acc:MGI:1917614]	0.253571	-1.97954	0.000499331	0.0111743
CNN1	calponin 1 [Source:MGI Symbol;Acc:MGI:104979]	0.315617	-1.66375	4.28E-06	0.000338074
ITGA3	integrin alpha 3 [Source:MGI Symbol;Acc:MGI:96602]	1.97766	0.983793	0.000124183	0.00423023
IFRD1	interferon-related developmental regulator 1 [Source:MGI Symbol;Acc:MGI:1316717]	2.04253	1.03036	1.56E-05	0.00093847
SPA17	sperm autoantigenic protein 17 [Source:MGI Symbol;Acc:MGI:1333778]	0.568492	-0.814787	0.000102667	0.00371424
PNCK	pregnancy upregulated non-ubiquitously expressed CaM kinase [Source:MGI Symbol;Acc:MGI:1347357]	0.363997	-1.458	2.61E-06	0.000228078
TMEM25	transmembrane protein 25 [Source:MGI Symbol;Acc:MGI:1918937]	0.420241	-1.25071	0.0011627	0.0201206
SPAG5	sperm associated antigen 5 [Source:MGI Symbol;Acc:MGI:1927470]	0.455473	-1.13456	6.21E-05	0.00258498
MYBPC3	myosin binding protein C, cardiac [Source:MGI Symbol;Acc:MGI:102844]	0.128873	-2.95598	0.000652176	0.0136081
NR1H3	nuclear receptor subfamily 1, group H, member 3 [Source:MGI Symbol;Acc:MGI:1352462]	1.65986	0.731063	8.38E-07	9.48E-05
ANGPTL4	angiopoietin-like 4 [Source:MGI Symbol;Acc:MGI:1888999]	8.70417	3.12171	7.19E-14	1.56E-10
REC8	REC8 meiotic recombination protein [Source:MGI Symbol;Acc:MGI:1929645]	0.450958	-1.14894	0.000321959	0.0082804
TIAM1	T cell lymphoma invasion and metastasis 1 [Source:MGI Symbol;Acc:MGI:103306]	0.539855	-0.889357	0.00335159	0.0419603
IKZF4	IKAROS family zinc finger 4 [Source:MGI Symbol;Acc:MGI:1343139]	1.84713	0.885287	3.07E-05	0.00156559
PON1	paraoxonase 1 [Source:MGI Symbol;Acc:MGI:103295]	0.189728	-2.398	7.48E-13	1.22E-09
PLA1A	phospholipase A1 member A [Source:MGI Symbol;Acc:MGI:1934677]	6.71565	2.74753	1.22E-07	2.23E-05
ARRDC2	arrestin domain containing 2 [Source:MGI Symbol;Acc:MGI:1918057]	2.28049	1.18934	0.000725047	0.0145694
RELB	avian reticuloendotheliosis viral (v-rel) oncogene related B [Source:MGI Symbol;Acc:MGI:103289]	1.67227	0.741809	0.00382578	0.0459723
EDAR	ectodysplasin-A receptor [Source:MGI Symbol;Acc:MGI:1343498]	0.42475	-1.23531	0.00321305	0.0407028
GRK5	G protein-coupled receptor kinase 5 [Source:MGI Symbol;Acc:MGI:109161]	1.59738	0.675709	0.00113532	0.0198574
DLGAP1	DLG associated protein 1 [Source:MGI Symbol;Acc:MGI:1346065]	0.218605	-2.1936	2.69E-05	0.00142886
HCK	hemopoietic cell kinase [Source:MGI Symbol;Acc:MGI:96052]	1.65793	0.729381	0.00115909	0.0200758
CCDC65	coiled-coil domain containing 65 [Source:MGI Symbol;Acc:MGI:2146001]	0.545717	-0.873774	0.00184069	0.0275428
SLC25A1	solute carrier family 25 (mitochondrial carrier, citrate transporter), member 1 [Source:MGI Symbol;Acc:MGI:1345283]	0.368962	-1.43846	0.000231606	0.00662719
IER3	immediate early response 3 [Source:MGI Symbol;Acc:MGI:104814]	1.71901	0.781581	0.00234266	0.0327912
CP	ceruloplasmin [Source:MGI Symbol;Acc:MGI:88476]	2.37974	1.2508	0.000872044	0.0167166
KIF20A	kinesin family member 20A [Source:MGI Symbol;Acc:MGI:1201682]	0.516133	-0.954185	0.00209145	0.0301205
CALR	calreticulin [Source:MGI Symbol;Acc:MGI:88252]	1.61706	0.693375	9.32E-07	0.000103064
HLF	hepatic leukemia factor [Source:MGI Symbol;Acc:MGI:96108]	0.52373	-0.933105	0.00243337	0.0335394
MAP3K20	mitogen-activated protein kinase kinase kinase 20 [Source:MGI Symbol;Acc:MGI:2443258]	0.635507	-0.65402	0.000784549	0.0154189
ANGPTL2	angiopoietin-like 2 [Source:MGI Symbol;Acc:MGI:1347002]	0.42711	-1.22732	3.14E-05	0.00158936
HIF3A	hypoxia inducible factor 3, alpha subunit [Source:MGI Symbol;Acc:MGI:1859778]	4.48517	2.16516	5.14E-06	0.000388259
PDE1C	phosphodiesterase 1C [Source:MGI Symbol;Acc:MGI:108413]	0.326662	-1.61413	0.00198321	0.0290421
COL26A1	collagen, type XXVI, alpha 1 [Source:MGI Symbol;Acc:MGI:2155345]	0.379962	-1.39607	0.000409151	0.00988629
CD33	CD33 molecule [Source:MGI Symbol;Acc:MGI:99440]	3.69286	1.88474	0.000448686	0.0105336
PGF	placental growth factor [Source:MGI Symbol;Acc:MGI:105095]	3.7935	1.92353	0.000104439	0.00376441
PLOD3	procollagen-lysine, 2-oxoglutarate 5-dioxygenase 3 [Source:MGI Symbol;Acc:MGI:1347008]	1.5428	0.625547	1.63E-06	0.000159441
SYT5	synaptotagmin V [Source:MGI Symbol;Acc:MGI:1926368]	0.558756	-0.839708	0.00154914	0.0244158
CSTB	cystatin B [Source:MGI Symbol;Acc:MGI:109514]	1.89186	0.919807	0.00312081	0.039766
CORIN	corin, serine peptidase [Source:MGI Symbol;Acc:MGI:1349451]	0.262018	-1.93226	0.000523563	0.0115787
HMOX1	heme oxygenase 1 [Source:MGI Symbol;Acc:MGI:96163]	2.30013	1.20171	0.000999423	0.0182469
FCER2A	Fc receptor, IgE, low affinity II, alpha polypeptide [Source:MGI Symbol;Acc:MGI:95497]	0.49422	-1.01678	0.00298231	0.0385533
IRAG1	inositol 1,4,5-triphosphate receptor associated 1 [Source:MGI Symbol;Acc:MGI:1338023]	0.438875	-1.18812	1.85E-06	0.0001745
MTHFD2	methylenetetrahydrofolate dehydrogenase (NAD+ dependent), methenyltetrahydrofolate cyclohydrolase [Source:MGI Symbol;Acc:MGI:1338850]	2.0352	1.02517	0.00273989	0.0362253
AMPD3	adenosine monophosphate deaminase 3 [Source:MGI Symbol;Acc:MGI:1096344]	2.2126	1.14574	0.0023439	0.0327912
AGRP	agouti related neuropeptide [Source:MGI Symbol;Acc:MGI:892013]	0.453978	-1.1393	0.00319521	0.0405292
MMP8	matrix metallopeptidase 8 [Source:MGI Symbol;Acc:MGI:1202395]	9.33331	3.22239	2.38E-07	3.82E-05
TNFSF14	tumor necrosis factor (ligand) superfamily, member 14 [Source:MGI Symbol;Acc:MGI:1355317]	3.23689	1.69461	0.000217796	0.00636224
CNGA2	cyclic nucleotide gated channel alpha 2 [Source:MGI Symbol;Acc:MGI:108040]	2.10502	1.07383	9.62E-06	0.000645068
SHPK	sedoheptulokinase [Source:MGI Symbol;Acc:MGI:1921887]	0.623201	-0.68223	0.00179723	0.0270789
UPK3BL	uroplakin 3B-like [Source:MGI Symbol;Acc:MGI:1916915]	0.256312	-1.96403	0.00108636	0.0192418
ATP6V1B1	ATPase, H+ transporting, lysosomal V1 subunit B1 [Source:MGI Symbol;Acc:MGI:103285]	0.112682	-3.14968	1.05E-08	3.22E-06
UPK1A	uroplakin 1A [Source:MGI Symbol;Acc:MGI:98911]	0.438399	-1.18968	0.000712825	0.0143977
GGT1	gamma-glutamyltransferase 1 [Source:MGI Symbol;Acc:MGI:95706]	3.21784	1.68609	0.00047521	0.0108781
CDC20	cell division cycle 20 [Source:MGI Symbol;Acc:MGI:1859866]	0.616574	-0.697655	0.000349386	0.00878266
ADAMTS4	a disintegrin-like and metallopeptidase (reprolysin type) with thrombospondin type 1 motif, 4 [Source:MGI Symbol;Acc:MGI:1339949]	9.00682	3.17102	4.07E-05	0.00194182
NECTIN4	nectin cell adhesion molecule 4 [Source:MGI Symbol;Acc:MGI:1918990]	0.562273	-0.830658	0.00328343	0.0413268
NEURL1A	neuralized E3 ubiquitin protein ligase 1A [Source:MGI Symbol;Acc:MGI:1334263]	0.458205	-1.12594	0.00310063	0.0395861
PDK1	pyruvate dehydrogenase kinase, isoenzyme 1 [Source:MGI Symbol;Acc:MGI:1926119]	0.610428	-0.712107	0.000489542	0.0110384
KRT23	keratin 23 [Source:MGI Symbol;Acc:MGI:2148866]	0.444121	-1.17098	0.00132503	0.0220095
ODAD4	outer dynein arm complex subunit 4 [Source:MGI Symbol;Acc:MGI:1921657]	0.475692	-1.0719	1.07E-05	0.00069833
SYNGR3	synaptogyrin 3 [Source:MGI Symbol;Acc:MGI:1341881]	0.235244	-2.08777	0.000349565	0.00878266
LRRC8A	leucine rich repeat containing 8A VRAC subunit A [Source:MGI Symbol;Acc:MGI:2652847]	1.61234	0.689154	0.00315006	0.0400344
BCL2L1	BCL2-like 1 [Source:MGI Symbol;Acc:MGI:88139]	2.68453	1.42467	4.11E-07	5.63E-05
FHL2	four and a half LIM domains 2 [Source:MGI Symbol;Acc:MGI:1338762]	0.259516	-1.94611	1.48E-07	2.57E-05
TLE1	transducin-like enhancer of split 1 [Source:MGI Symbol;Acc:MGI:104636]	1.73644	0.796133	0.000309188	0.00805782
RSPH14	radial spoke head homolog 14 (Chlamydomonas) [Source:MGI Symbol;Acc:MGI:1918486]	0.286436	-1.80372	8.77E-07	9.75E-05
DERL3	Der1-like domain family, member 3 [Source:MGI Symbol;Acc:MGI:1917627]	2.73258	1.45026	0.00065869	0.013707
MYMK	myomaker, myoblast fusion factor [Source:MGI Symbol;Acc:MGI:1913389]	8.39191	3.069	0.00122418	0.0208673
TRPM2	transient receptor potential cation channel, subfamily M, member 2 [Source:MGI Symbol;Acc:MGI:1351901]	2.89079	1.53146	0.000127742	0.00431809
ZMYND10	zinc finger, MYND domain containing 10 [Source:MGI Symbol;Acc:MGI:2387863]	0.527184	-0.923621	0.000224384	0.00649583
HYAL2	hyaluronoglucosaminidase 2 [Source:MGI Symbol;Acc:MGI:1196334]	1.97887	0.984675	3.90E-05	0.00189331
CACNA2D2	calcium channel, voltage-dependent, alpha 2/delta subunit 2 [Source:MGI Symbol;Acc:MGI:1929813]	0.107205	-3.22156	0.000149703	0.00484296
RASSF1	Ras association (RalGDS/AF-6) domain family member 1 [Source:MGI Symbol;Acc:MGI:1928386]	1.59208	0.670909	0.00106798	0.0190596
SLC3A2	solute carrier family 3 (activators of dibasic and neutral amino acid transport), member 2 [Source:MGI Symbol;Acc:MGI:96955]	1.83825	0.878334	0.000493575	0.0111037
PIFO	primary cilia formation [Source:MGI Symbol;Acc:MGI:1923670]	0.510306	-0.970566	4.17E-05	0.00196548
OPTC	opticin [Source:MGI Symbol;Acc:MGI:2151113]	0.207718	-2.2673	4.69E-07	5.84E-05
UCKL1OS	uridine-cytidine kinase 1-like 1, opposite strand [Source:MGI Symbol;Acc:MGI:3801877]	0.550223	-0.861911	0.000451216	0.0105753
CFAP161	cilia and flagella associated protein 161 [Source:MGI Symbol;Acc:MGI:1922806]	0.468804	-1.09294	2.16E-06	0.000195827
UBXN11	UBX domain protein 11 [Source:MGI Symbol;Acc:MGI:1914836]	0.627233	-0.672926	0.0022828	0.0321431
MOGAT1	monoacylglycerol O-acyltransferase 1 [Source:MGI Symbol;Acc:MGI:1915643]	0.171186	-2.54636	0.00158043	0.0248053
STEAP4	STEAP family member 4 [Source:MGI Symbol;Acc:MGI:1923560]	3.86762	1.95145	0.000987466	0.0181471
MLKL	mixed lineage kinase domain-like [Source:MGI Symbol;Acc:MGI:1921818]	3.86399	1.95009	1.21E-05	0.000774414
IGLON5	IgLON family member 5 [Source:MGI Symbol;Acc:MGI:2686277]	0.307786	-1.7	0.000311408	0.00809412
BCAS1	brain enriched myelin associated protein 1 [Source:MGI Symbol;Acc:MGI:1924210]	0.55113	-0.859536	0.00394506	0.0469731
ST3GAL1	ST3 beta-galactoside alpha-2,3-sialyltransferase 1 [Source:MGI Symbol;Acc:MGI:98304]	1.72602	0.787452	0.000496807	0.011138
PAX5	paired box 5 [Source:MGI Symbol;Acc:MGI:97489]	0.400068	-1.32168	0.00289042	0.0377645
MERTK	MER proto-oncogene tyrosine kinase [Source:MGI Symbol;Acc:MGI:96965]	1.56389	0.645139	0.00204212	0.0297003
CSF1	colony stimulating factor 1 (macrophage) [Source:MGI Symbol;Acc:MGI:1339753]	2.08807	1.06217	0.000499565	0.0111743
KIF1A	kinesin family member 1A [Source:MGI Symbol;Acc:MGI:108391]	0.501686	-0.995143	0.00143141	0.0232687
ADAM28	a disintegrin and metallopeptidase domain 28 [Source:MGI Symbol;Acc:MGI:105988]	0.534311	-0.904249	0.00137473	0.0225912
DLL1	delta like canonical Notch ligand 1 [Source:MGI Symbol;Acc:MGI:104659]	1.69782	0.763683	0.000143442	0.004686
TPPP3	tubulin polymerization-promoting protein family member 3 [Source:MGI Symbol;Acc:MGI:1915221]	0.556972	-0.844323	0.000221177	0.00643221
GATA2	GATA binding protein 2 [Source:MGI Symbol;Acc:MGI:95662]	2.59691	1.3768	3.93E-06	0.000316811
GADD45B	growth arrest and DNA-damage-inducible 45 beta [Source:MGI Symbol;Acc:MGI:107776]	2.32211	1.21544	0.001532	0.0242591
MOV10L1	Mov10 like RISC complex RNA helicase 1 [Source:MGI Symbol;Acc:MGI:1891384]	0.115538	-3.11357	0.00125467	0.0212216
ACE2	angiotensin I converting enzyme (peptidyl-dipeptidase A) 2 [Source:MGI Symbol;Acc:MGI:1917258]	0.443992	-1.17139	1.31E-07	2.35E-05
AGER	advanced glycosylation end product-specific receptor [Source:MGI Symbol;Acc:MGI:893592]	1.99235	0.994468	0.00144913	0.0234207
EGFL8	EGF-like domain 8 [Source:MGI Symbol;Acc:MGI:1932094]	0.440356	-1.18326	0.000597106	0.0127106
TNR	tenascin R [Source:MGI Symbol;Acc:MGI:99516]	0.199666	-2.32434	5.76E-06	0.000419342
ADAMTSL4	ADAMTS-like 4 [Source:MGI Symbol;Acc:MGI:2389008]	1.55099	0.63319	0.000453117	0.0105955
FCGR1	Fc receptor, IgG, high affinity I [Source:MGI Symbol;Acc:MGI:95498]	2.27837	1.188	0.00263324	0.0351794
WNT11	wingless-type MMTV integration site family, member 11 [Source:MGI Symbol;Acc:MGI:101948]	0.517631	-0.950003	1.46E-06	0.000146667
1700016C15RIK	RIKEN cDNA 1700016C15 gene [Source:MGI Symbol;Acc:MGI:1916678]	0.182235	-2.45613	0.000440503	0.0103999
CTSZ	cathepsin Z [Source:MGI Symbol;Acc:MGI:1891190]	1.57339	0.653873	0.000677802	0.0138765
SERTAD4	SERTA domain containing 4 [Source:MGI Symbol;Acc:MGI:2443496]	0.37406	-1.41866	0.000197326	0.00597844
CD274	CD274 antigen [Source:MGI Symbol;Acc:MGI:1926446]	7.19409	2.84681	2.52E-06	0.000222812
IL10	interleukin 10 [Source:MGI Symbol;Acc:MGI:96537]	10.2431	3.35658	0.00125022	0.0212038
PPY	pancreatic polypeptide [Source:MGI Symbol;Acc:MGI:97753]	4.12491	2.04436	0.00412056	0.0483988
ALDOC	aldolase C, fructose-bisphosphate [Source:MGI Symbol;Acc:MGI:101863]	0.583659	-0.776803	0.000302925	0.00795818
PIPOX	pipecolic acid oxidase [Source:MGI Symbol;Acc:MGI:1197006]	0.298935	-1.7421	0.000290995	0.0077705
RAB11FIP4	RAB11 family interacting protein 4 (class II) [Source:MGI Symbol;Acc:MGI:2442920]	0.53908	-0.891429	0.00101327	0.018431
SERINC3	serine incorporator 3 [Source:MGI Symbol;Acc:MGI:1349457]	1.95388	0.966339	4.02E-07	5.58E-05
PGS1	phosphatidylglycerophosphate synthase 1 [Source:MGI Symbol;Acc:MGI:1921701]	1.53176	0.615192	6.65E-05	0.00273548
MMP9	matrix metallopeptidase 9 [Source:MGI Symbol;Acc:MGI:97011]	5.74975	2.5235	6.33E-07	7.55E-05
JPH2	junctophilin 2 [Source:MGI Symbol;Acc:MGI:1891496]	0.431692	-1.21193	0.0021626	0.030963
RAC3	Rac family small GTPase 3 [Source:MGI Symbol;Acc:MGI:2180784]	0.469552	-1.09064	0.000547881	0.0119411
GPX3	glutathione peroxidase 3 [Source:MGI Symbol;Acc:MGI:105102]	2.1392	1.09707	0.000121189	0.00416856
RPAIN	RPA interacting protein [Source:MGI Symbol;Acc:MGI:1916973]	1.52327	0.607176	0.00274114	0.0362253
6330403K07RIK	RIKEN cDNA 6330403K07 gene [Source:MGI Symbol;Acc:MGI:1918001]	0.39456	-1.34168	0.000720332	0.0145045
ADORA2B	adenosine A2b receptor [Source:MGI Symbol;Acc:MGI:99403]	1.65376	0.725747	0.0018744	0.0278767
SLC2A4	solute carrier family 2 (facilitated glucose transporter), member 4 [Source:MGI Symbol;Acc:MGI:95758]	0.270913	-1.8841	0.0023578	0.0328958
TBX3	T-box 3 [Source:MGI Symbol;Acc:MGI:98495]	1.63507	0.709351	0.00329563	0.0414538
LSP1	lymphocyte specific 1 [Source:MGI Symbol;Acc:MGI:96832]	0.66358	-0.591657	0.0015996	0.0249927
MYH11	myosin, heavy polypeptide 11, smooth muscle [Source:MGI Symbol;Acc:MGI:102643]	0.36877	-1.43921	6.40E-07	7.60E-05
SULT4A1	sulfotransferase family 4A, member 1 [Source:MGI Symbol;Acc:MGI:1888971]	0.276091	-1.85678	0.00292253	0.0379813
IRF1	interferon regulatory factor 1 [Source:MGI Symbol;Acc:MGI:96590]	3.17195	1.66537	6.02E-05	0.00253439
CSF2	colony stimulating factor 2 (granulocyte-macrophage) [Source:MGI Symbol;Acc:MGI:1339752]	2.81198	1.49159	0.00125539	0.0212216
CXCL16	chemokine (C-X-C motif) ligand 16 [Source:MGI Symbol;Acc:MGI:1932682]	2.67349	1.41873	3.73E-06	0.000301328
CCL4	chemokine (C-C motif) ligand 4 [Source:MGI Symbol;Acc:MGI:98261]	10.4495	3.38536	0.000308772	0.00805772
DNAH1	dynein, axonemal, heavy chain 1 [Source:MGI Symbol;Acc:MGI:107721]	0.388759	-1.36305	1.94E-05	0.00110227
NOXO1	NADPH oxidase organizer 1 [Source:MGI Symbol;Acc:MGI:1919143]	3.24106	1.69647	0.000605831	0.0128187
PDK4	pyruvate dehydrogenase kinase, isoenzyme 4 [Source:MGI Symbol;Acc:MGI:1351481]	5.1089	2.35301	0.00365678	0.0446757
TNFAIP3	tumor necrosis factor, alpha-induced protein 3 [Source:MGI Symbol;Acc:MGI:1196377]	3.19988	1.67802	0.000707742	0.0143395
DCBLD1	discoidin, CUB and LCCL domain containing 1 [Source:MGI Symbol;Acc:MGI:1913936]	1.83415	0.875111	0.00124213	0.0211033
CABCOCO1	ciliary associated calcium binding coiled-coil 1 [Source:MGI Symbol;Acc:MGI:1920537]	0.356582	-1.48769	2.85E-07	4.36E-05
SGK1	serum/glucocorticoid regulated kinase 1 [Source:MGI Symbol;Acc:MGI:1340062]	2.01817	1.01305	2.07E-05	0.00116003
MYB	myeloblastosis oncogene [Source:MGI Symbol;Acc:MGI:97249]	0.445554	-1.16633	1.04E-06	0.000112502
CFAP54	cilia and flagella associated protein 54 [Source:MGI Symbol;Acc:MGI:1922208]	0.435566	-1.19904	0.00100724	0.0183555
ASCL1	achaete-scute family bHLH transcription factor 1 [Source:MGI Symbol;Acc:MGI:96919]	0.416604	-1.26325	3.35E-05	0.00167337
TBATA	thymus, brain and testes associated [Source:MGI Symbol;Acc:MGI:1923820]	0.192681	-2.37571	2.99E-15	1.17E-11
SLC16A7	solute carrier family 16 (monocarboxylic acid transporters), member 7 [Source:MGI Symbol;Acc:MGI:1330284]	0.61186	-0.708726	0.000340914	0.00865418
KCNMB1	potassium large conductance calcium-activated channel, subfamily M, beta member 1 [Source:MGI Symbol;Acc:MGI:1334203]	0.421951	-1.24485	0.00105823	0.0189494
RAB36	RAB36, member RAS oncogene family [Source:MGI Symbol;Acc:MGI:1924127]	0.608998	-0.715492	1.48E-05	0.000902526
DDC	dopa decarboxylase [Source:MGI Symbol;Acc:MGI:94876]	0.444628	-1.16933	0.000565545	0.012177
MDM1	transformed mouse 3T3 cell double minute 1 [Source:MGI Symbol;Acc:MGI:96951]	0.649224	-0.623211	0.000507464	0.0113218
WIF1	Wnt inhibitory factor 1 [Source:MGI Symbol;Acc:MGI:1344332]	0.213217	-2.2296	1.17E-06	0.000124057
GLT8D2	glycosyltransferase 8 domain containing 2 [Source:MGI Symbol;Acc:MGI:1922032]	0.415469	-1.26719	0.00115406	0.0200597
STK10	serine/threonine kinase 10 [Source:MGI Symbol;Acc:MGI:1099439]	0.62796	-0.671256	0.00105748	0.0189494
NSG2	neuron specific gene family member 2 [Source:MGI Symbol;Acc:MGI:1202070]	0.32267	-1.63187	2.02E-07	3.33E-05
WDPCP	WD repeat containing planar cell polarity effector [Source:MGI Symbol;Acc:MGI:2144467]	0.549983	-0.862541	7.41E-05	0.00292495
MDH1	malate dehydrogenase 1, NAD (soluble) [Source:MGI Symbol;Acc:MGI:97051]	0.632762	-0.660265	0.00185766	0.027712
FSTL3	follistatin-like 3 [Source:MGI Symbol;Acc:MGI:1890391]	2.35049	1.23296	1.95E-06	0.000181288
CYFIP2	cytoplasmic FMR1 interacting protein 2 [Source:MGI Symbol;Acc:MGI:1924134]	0.544852	-0.876063	1.66E-05	0.000979525
JADE2	jade family PHD finger 2 [Source:MGI Symbol;Acc:MGI:1924151]	2.04247	1.03032	0.00115179	0.0200381
PDLIM4	PDZ and LIM domain 4 [Source:MGI Symbol;Acc:MGI:1353470]	0.426679	-1.22878	0.000205967	0.00617332
ITK	IL2 inducible T cell kinase [Source:MGI Symbol;Acc:MGI:96621]	0.487615	-1.03619	0.00108407	0.0192187
UPP1	uridine phosphorylase 1 [Source:MGI Symbol;Acc:MGI:1097668]	4.15383	2.05444	5.32E-06	0.000396732
ADCY1	adenylate cyclase 1 [Source:MGI Symbol;Acc:MGI:99677]	0.385273	-1.37605	0.000143654	0.004686
TCN2	transcobalamin 2 [Source:MGI Symbol;Acc:MGI:98534]	1.77506	0.827869	0.0017488	0.0266362
SMTN	smoothelin [Source:MGI Symbol;Acc:MGI:1354727]	0.629931	-0.666734	0.000508472	0.0113218
MYL7	myosin, light polypeptide 7, regulatory [Source:MGI Symbol;Acc:MGI:107495]	0.183402	-2.44692	4.63E-05	0.00211399
EFCAB10	EF-hand calcium binding domain 10 [Source:MGI Symbol;Acc:MGI:1922290]	0.487353	-1.03696	8.98E-05	0.00336794
ATP6V1C2	ATPase, H+ transporting, lysosomal V1 subunit C2 [Source:MGI Symbol;Acc:MGI:1916025]	0.58611	-0.770757	0.00235394	0.0328846
NAMPT	nicotinamide phosphoribosyltransferase [Source:MGI Symbol;Acc:MGI:1929865]	2.01428	1.01026	0.000770712	0.0152368
RSAD2	radical S-adenosyl methionine domain containing 2 [Source:MGI Symbol;Acc:MGI:1929628]	4.07689	2.02747	0.000204794	0.00614758
SLC26A4	solute carrier family 26, member 4 [Source:MGI Symbol;Acc:MGI:1346029]	8.98452	3.16744	2.09E-06	0.000191557
TEKT1	tektin 1 [Source:MGI Symbol;Acc:MGI:1333819]	0.534954	-0.902514	0.000282688	0.00764194
RHBDF2	rhomboid 5 homolog 2 [Source:MGI Symbol;Acc:MGI:2442473]	1.58396	0.663532	0.00145929	0.0235653
CACNA1G	calcium channel, voltage-dependent, T type, alpha 1G subunit [Source:MGI Symbol;Acc:MGI:1201678]	0.41149	-1.28107	0.00305808	0.0391963
SLC35B1	solute carrier family 35, member B1 [Source:MGI Symbol;Acc:MGI:1343133]	1.55289	0.634958	0.00011397	0.00399278
LRRC46	leucine rich repeat containing 46 [Source:MGI Symbol;Acc:MGI:1916547]	0.506231	-0.982132	0.000291426	0.0077705
ASGR1	asialoglycoprotein receptor 1 [Source:MGI Symbol;Acc:MGI:88081]	0.178699	-2.48439	1.01E-08	3.15E-06
CFAP52	cilia and flagella associated protein 52 [Source:MGI Symbol;Acc:MGI:1919110]	0.56589	-0.821405	0.00361242	0.0442719
ACLY	ATP citrate lyase [Source:MGI Symbol;Acc:MGI:103251]	0.359627	-1.47543	0.00191616	0.0283043
CCDC103	coiled-coil domain containing 103 [Source:MGI Symbol;Acc:MGI:1920543]	0.547133	-0.870038	0.00274063	0.0362253
CDKL1	cyclin dependent kinase like 1 (CDC2 related kinase) [Source:MGI Symbol;Acc:MGI:1918341]	0.389672	-1.35967	4.03E-06	0.000323574
TTC8	tetratricopeptide repeat domain 8 [Source:MGI Symbol;Acc:MGI:1923510]	0.628657	-0.669655	0.000226782	0.00651771
NFKBIA	nuclear factor of kappa light polypeptide gene enhancer in B cells inhibitor, alpha [Source:MGI Symbol;Acc:MGI:104741]	2.20601	1.14144	0.000182652	0.00566539
AKAP5	A kinase (PRKA) anchor protein 5 [Source:MGI Symbol;Acc:MGI:2685104]	2.16902	1.11704	0.000420921	0.0100547
SERPINA3N	serine (or cysteine) peptidase inhibitor, clade A, member 3N [Source:MGI Symbol;Acc:MGI:105045]	12.9401	3.69378	3.78E-19	3.70E-15
ARG2	arginase type II [Source:MGI Symbol;Acc:MGI:1330806]	5.31917	2.4112	3.26E-08	7.99E-06
SUSD6	sushi domain containing 6 [Source:MGI Symbol;Acc:MGI:2444661]	1.73294	0.793218	0.00125745	0.0212345
CCDC88C	coiled-coil domain containing 88C [Source:MGI Symbol;Acc:MGI:1915589]	0.572358	-0.805011	9.58E-06	0.000644122
UNC79	unc-79 homolog [Source:MGI Symbol;Acc:MGI:2684729]	0.197212	-2.34218	4.47E-07	5.73E-05
NET1	neuroepithelial cell transforming gene 1 [Source:MGI Symbol;Acc:MGI:1927138]	0.546132	-0.872679	1.91E-05	0.00109044
FAM161B	family with sequence similarity 161, member B [Source:MGI Symbol;Acc:MGI:2443027]	0.527462	-0.922861	0.000542028	0.0118605
ENTPD5	ectonucleoside triphosphate diphosphohydrolase 5 [Source:MGI Symbol;Acc:MGI:1321385]	0.637514	-0.64947	0.00141609	0.023135
DEGS2	delta 4-desaturase, sphingolipid 2 [Source:MGI Symbol;Acc:MGI:1917309]	0.253457	-1.98019	5.12E-05	0.0022827
WARS1	tryptophanyl-tRNA synthetase1 [Source:MGI Symbol;Acc:MGI:104630]	4.11703	2.0416	8.29E-08	1.64E-05
EXOC3L4	exocyst complex component 3-like 4 [Source:MGI Symbol;Acc:MGI:1921363]	1.84763	0.885677	1.92E-05	0.00109259
TNFAIP2	tumor necrosis factor, alpha-induced protein 2 [Source:MGI Symbol;Acc:MGI:104960]	2.93634	1.55402	0.000336908	0.00857957
SFRP4	secreted frizzled-related protein 4 [Source:MGI Symbol;Acc:MGI:892010]	0.106849	-3.22636	2.79E-05	0.00146242
CARMIL1	capping protein regulator and myosin 1 linker 1 [Source:MGI Symbol;Acc:MGI:1915982]	1.70751	0.771894	0.000632836	0.0132753
EDN1	endothelin 1 [Source:MGI Symbol;Acc:MGI:95283]	2.31942	1.21376	0.00147051	0.0236858
ID4	inhibitor of DNA binding 4 [Source:MGI Symbol;Acc:MGI:99414]	0.500034	-0.999903	1.50E-05	0.000909891
PXDC1	PX domain containing 1 [Source:MGI Symbol;Acc:MGI:1914145]	2.19282	1.13279	0.000495152	0.0111137
GADD45G	growth arrest and DNA-damage-inducible 45 gamma [Source:MGI Symbol;Acc:MGI:1346325]	2.42848	1.28005	0.000545841	0.0119099
ERAP1	endoplasmic reticulum aminopeptidase 1 [Source:MGI Symbol;Acc:MGI:1933403]	1.56296	0.644284	0.00237239	0.0329775
MCTP1	multiple C2 domains, transmembrane 1 [Source:MGI Symbol;Acc:MGI:1926021]	1.90281	0.928134	6.10E-05	0.00255711
FAM107A	family with sequence similarity 107, member A [Source:MGI Symbol;Acc:MGI:3041256]	2.94643	1.55897	7.02E-05	0.00284016
PLPP1	phospholipid phosphatase 1 [Source:MGI Symbol;Acc:MGI:108412]	1.94248	0.957898	3.70E-05	0.00182479
FST	follistatin [Source:MGI Symbol;Acc:MGI:95586]	2.39085	1.25752	0.0006548	0.0136483
SFTPD	surfactant associated protein D [Source:MGI Symbol;Acc:MGI:109515]	1.86961	0.902736	4.10E-05	0.00195074
OPN4	opsin 4 (melanopsin) [Source:MGI Symbol;Acc:MGI:1353425]	0.10278	-3.28238	0.00355182	0.0437209
DNAH12	dynein, axonemal, heavy chain 12 [Source:MGI Symbol;Acc:MGI:107720]	0.469976	-1.08934	3.02E-05	0.00155233
HACL1	2-hydroxyacyl-CoA lyase 1 [Source:MGI Symbol;Acc:MGI:1929657]	0.65967	-0.600183	0.00421512	0.049194
GDF10	growth differentiation factor 10 [Source:MGI Symbol;Acc:MGI:95684]	0.454418	-1.13791	0.00280826	0.0368845
ANXA8	annexin A8 [Source:MGI Symbol;Acc:MGI:1201374]	0.499808	-1.00055	0.000224171	0.00649583
TKT	transketolase [Source:MGI Symbol;Acc:MGI:105992]	0.576876	-0.793667	0.00150299	0.0240055
ATP8A2	ATPase, aminophospholipid transporter-like, class I, type 8A, member 2 [Source:MGI Symbol;Acc:MGI:1354710]	0.281438	-1.82911	7.33E-05	0.00290398
ESD	esterase D/formylglutathione hydrolase [Source:MGI Symbol;Acc:MGI:95421]	1.96945	0.977794	0.00133209	0.0220625
RGCC	regulator of cell cycle [Source:MGI Symbol;Acc:MGI:1913464]	3.14648	1.65374	3.91E-08	9.23E-06
OLFM4	olfactomedin 4 [Source:MGI Symbol;Acc:MGI:2685142]	40.9684	5.35644	1.16E-09	7.10E-07
NEFM	neurofilament, medium polypeptide [Source:MGI Symbol;Acc:MGI:97314]	0.142431	-2.81167	0.00178404	0.0269839
ADAMDEC1	ADAM-like, decysin 1 [Source:MGI Symbol;Acc:MGI:1917650]	0.411121	-1.28236	2.81E-05	0.00146242
SLC39A14	solute carrier family 39 (zinc transporter), member 14 [Source:MGI Symbol;Acc:MGI:2384851]	4.85343	2.279	3.40E-05	0.00169164
ACOD1	aconitate decarboxylase 1 [Source:MGI Symbol;Acc:MGI:103206]	174.7	7.44873	1.42E-13	2.79E-10
CLDN10	claudin 10 [Source:MGI Symbol;Acc:MGI:1913101]	0.604845	-0.725363	0.00172511	0.0263574
DNAJC3	DnaJ heat shock protein family (Hsp40) member C3 [Source:MGI Symbol;Acc:MGI:107373]	1.51265	0.597078	0.00067679	0.0138765
OSMR	oncostatin M receptor [Source:MGI Symbol;Acc:MGI:1330819]	2.15611	1.10843	0.000821433	0.016013
OXCT1	3-oxoacid CoA transferase 1 [Source:MGI Symbol;Acc:MGI:1914291]	0.59234	-0.755503	0.000418809	0.0100453
ADCY4	adenylate cyclase 4 [Source:MGI Symbol;Acc:MGI:99674]	1.79753	0.846015	0.00134495	0.0222137
RIPK3	receptor-interacting serine-threonine kinase 3 [Source:MGI Symbol;Acc:MGI:2154952]	1.56531	0.646449	0.00426234	0.0495677
CMA1	chymase 1, mast cell [Source:MGI Symbol;Acc:MGI:96941]	0.391972	-1.35118	0.00246507	0.0337624
RAI14	retinoic acid induced 14 [Source:MGI Symbol;Acc:MGI:1922896]	1.5952	0.673741	0.00061297	0.0129423
DNAH5	dynein, axonemal, heavy chain 5 [Source:MGI Symbol;Acc:MGI:107718]	0.398173	-1.32853	0.000472288	0.0108468
COL14A1	collagen, type XIV, alpha 1 [Source:MGI Symbol;Acc:MGI:1341272]	0.359699	-1.47514	0.00245545	0.0337286
DNAAF11	dynein axonemal assembly factor 11 [Source:MGI Symbol;Acc:MGI:1859553]	0.514618	-0.958426	0.00102741	0.0186362
WNT7B	wingless-type MMTV integration site family, member 7B [Source:MGI Symbol;Acc:MGI:98962]	0.430334	-1.21647	0.00245762	0.0337286
FAM83F	family with sequence similarity 83, member F [Source:MGI Symbol;Acc:MGI:2146227]	0.372068	-1.42636	0.0011767	0.0202912
RAPGEF3	Rap guanine nucleotide exchange factor (GEF) 3 [Source:MGI Symbol;Acc:MGI:2441741]	1.88361	0.9135	1.49E-05	0.000909891
LITAF	LPS-induced TN factor [Source:MGI Symbol;Acc:MGI:1929512]	1.80924	0.855386	0.00171695	0.0262943
FGF12	fibroblast growth factor 12 [Source:MGI Symbol;Acc:MGI:109183]	0.224251	-2.15681	0.00132419	0.0220095
MEFV	Mediterranean fever [Source:MGI Symbol;Acc:MGI:1859396]	4.08607	2.03071	0.000350566	0.00878524
GPT	glutamic pyruvic transaminase, soluble [Source:MGI Symbol;Acc:MGI:95802]	0.52444	-0.93115	0.000348352	0.00877471
GRINA	glutamate receptor, ionotropic, N-methyl D-aspartate-associated protein 1 (glutamate binding) [Source:MGI Symbol;Acc:MGI:1913418]	1.82229	0.865749	0.00247076	0.0338166
GSDMD	gasdermin D [Source:MGI Symbol;Acc:MGI:1916396]	1.85337	0.890154	0.000696638	0.0141291
LY6G	lymphocyte antigen 6 complex, locus G [Source:MGI Symbol;Acc:MGI:109440]	13.8113	3.78777	2.79E-06	0.000240239
LY6I	lymphocyte antigen 6 complex, locus I [Source:MGI Symbol;Acc:MGI:1888480]	9.15214	3.19411	5.09E-05	0.00227284
LYNX1	Ly6/neurotoxin 1 [Source:MGI Symbol;Acc:MGI:1345180]	0.505816	-0.983316	0.00278814	0.036673
LYPD2	Ly6/Plaur domain containing 2 [Source:MGI Symbol;Acc:MGI:1915561]	0.223844	-2.15944	3.47E-07	5.11E-05
ARC	activity regulated cytoskeletal-associated protein [Source:MGI Symbol;Acc:MGI:88067]	0.232387	-2.1054	1.38E-05	0.000859024
MAPK8IP2	mitogen-activated protein kinase 8 interacting protein 2 [Source:MGI Symbol;Acc:MGI:1926555]	0.244013	-2.03497	0.00273537	0.0362253
RABL2	RAB, member RAS oncogene family-like 2 [Source:MGI Symbol;Acc:MGI:1915958]	0.595329	-0.748242	3.82E-05	0.00186283
SHANK3	SH3 and multiple ankyrin repeat domains 3 [Source:MGI Symbol;Acc:MGI:1930016]	1.63051	0.70532	0.00236747	0.032963
KIF21A	kinesin family member 21A [Source:MGI Symbol;Acc:MGI:109188]	0.475804	-1.07156	3.25E-06	0.000269673
RETNLG	resistin like gamma [Source:MGI Symbol;Acc:MGI:2667763]	15.7606	3.97825	6.80E-07	7.92E-05
CD96	CD96 antigen [Source:MGI Symbol;Acc:MGI:1934368]	0.36742	-1.4445	0.000597592	0.0127106
SIDT1	SID1 transmembrane family, member 1 [Source:MGI Symbol;Acc:MGI:2443155]	0.55644	-0.845703	0.00206856	0.0298615
CCDC191	coiled-coil domain containing 191 [Source:MGI Symbol;Acc:MGI:1922661]	0.617338	-0.695868	0.00258718	0.0348494
P2RX6	purinergic receptor P2X, ligand-gated ion channel, 6 [Source:MGI Symbol;Acc:MGI:1337113]	0.555215	-0.848881	0.00337179	0.0420707
LRRC74B	leucine rich repeat containing 74B [Source:MGI Symbol;Acc:MGI:1921935]	0.436589	-1.19565	8.97E-05	0.00336794
SERPIND1	serine (or cysteine) peptidase inhibitor, clade D, member 1 [Source:MGI Symbol;Acc:MGI:96051]	1.92536	0.945126	0.000597252	0.0127106
SDF2L1	stromal cell-derived factor 2-like 1 [Source:MGI Symbol;Acc:MGI:2149842]	2.30573	1.20522	3.64E-10	3.24E-07
SPAG6L	sperm associated antigen 6-like [Source:MGI Symbol;Acc:MGI:1354388]	0.557946	-0.841803	0.000911309	0.017233
IGSF11	immunoglobulin superfamily, member 11 [Source:MGI Symbol;Acc:MGI:2388477]	0.550619	-0.860873	0.00312789	0.0398044
POPDC2	popeye domain containing 2 [Source:MGI Symbol;Acc:MGI:1930150]	0.514762	-0.958021	0.0033538	0.0419603
CFAP91	cilia and flagella associated protein 91 [Source:MGI Symbol;Acc:MGI:2443598]	0.510538	-0.96991	0.000188146	0.00578083
CYP2AB1	cytochrome P450, family 2, subfamily ab, polypeptide 1 [Source:MGI Symbol;Acc:MGI:3644957]	0.504973	-0.985722	0.00184042	0.0275428
BTG3	BTG anti-proliferation factor 3 [Source:MGI Symbol;Acc:MGI:109532]	1.77772	0.830028	0.00159261	0.0249165
FETUB	fetuin beta [Source:MGI Symbol;Acc:MGI:1890221]	0.27854	-1.84404	0.00348548	0.0431485
PARP9	poly (ADP-ribose) polymerase family, member 9 [Source:MGI Symbol;Acc:MGI:1933117]	2.03051	1.02184	0.000682023	0.0139212
NR4A1	nuclear receptor subfamily 4, group A, member 1 [Source:MGI Symbol;Acc:MGI:1352454]	0.327394	-1.6109	6.10E-08	1.28E-05
KRT7	keratin 7 [Source:MGI Symbol;Acc:MGI:96704]	2.61994	1.38953	1.90E-05	0.00109044
SOAT2	sterol O-acyltransferase 2 [Source:MGI Symbol;Acc:MGI:1332226]	4.2819	2.09825	0.000186809	0.00575235
CDKN1A	cyclin dependent kinase inhibitor 1A (P21) [Source:MGI Symbol;Acc:MGI:104556]	2.68331	1.42401	0.000207917	0.00618444
SCG5	secretogranin V [Source:MGI Symbol;Acc:MGI:98289]	0.419954	-1.2517	0.00332616	0.0417572
CRELD2	cysteine-rich with EGF-like domains 2 [Source:MGI Symbol;Acc:MGI:1923987]	1.59557	0.674074	0.000118857	0.00410649
CD4	CD4 antigen [Source:MGI Symbol;Acc:MGI:88335]	0.510206	-0.970848	0.00143973	0.0233458
ACHE	acetylcholinesterase [Source:MGI Symbol;Acc:MGI:87876]	0.238237	-2.06953	0.00119127	0.0204882
WFDC1	WAP four-disulfide core domain 1 [Source:MGI Symbol;Acc:MGI:1915116]	0.447026	-1.16157	0.00160664	0.0250332
TMEM176A	transmembrane protein 176A [Source:MGI Symbol;Acc:MGI:1913308]	1.81118	0.856932	3.92E-05	0.00189588
PRPH	peripherin [Source:MGI Symbol;Acc:MGI:97774]	0.166518	-2.58625	0.00201458	0.0294137
MMP25	matrix metallopeptidase 25 [Source:MGI Symbol;Acc:MGI:2443938]	2.92175	1.54683	0.00372889	0.045218
TNFRSF12A	tumor necrosis factor receptor superfamily, member 12a [Source:MGI Symbol;Acc:MGI:1351484]	2.00209	1.0015	0.0020483	0.0297398
PLA2G7	phospholipase A2, group VII (platelet-activating factor acetylhydrolase, plasma) [Source:MGI Symbol;Acc:MGI:1351327]	2.51822	1.3324	0.000136159	0.00453216
SATB1	special AT-rich sequence binding protein 1 [Source:MGI Symbol;Acc:MGI:105084]	0.554244	-0.851407	1.89E-06	0.000177395
EFHB	EF hand domain family, member B [Source:MGI Symbol;Acc:MGI:3045296]	0.538198	-0.893792	0.00206203	0.0298122
SLC5A7	solute carrier family 5 (choline transporter), member 7 [Source:MGI Symbol;Acc:MGI:1927126]	0.12374	-3.01461	0.00126744	0.0212747
TCTE1	t-complex-associated testis expressed 1 [Source:MGI Symbol;Acc:MGI:98640]	0.50997	-0.971516	0.000245683	0.0069487
VEGFA	vascular endothelial growth factor A [Source:MGI Symbol;Acc:MGI:103178]	1.63303	0.707551	9.10E-05	0.0034039
CLIC5	chloride intracellular channel 5 [Source:MGI Symbol;Acc:MGI:1917912]	2.10116	1.07118	0.000208246	0.00618481
CRIP3	cysteine-rich protein 3 [Source:MGI Symbol;Acc:MGI:2152434]	0.276753	-1.85333	0.000482878	0.0109562
KIF6	kinesin family member 6 [Source:MGI Symbol;Acc:MGI:1098238]	0.50576	-0.983474	0.000202731	0.00610438
CPNE5	copine V [Source:MGI Symbol;Acc:MGI:2385908]	0.407707	-1.29439	2.49E-05	0.00134382
PI16	peptidase inhibitor 16 [Source:MGI Symbol;Acc:MGI:1921366]	0.536266	-0.89898	0.000269912	0.00743408
PIM1	proviral integration site 1 [Source:MGI Symbol;Acc:MGI:97584]	2.80038	1.48562	0.000226843	0.00651771
TFF2	trefoil factor 2 (spasmolytic protein 1) [Source:MGI Symbol;Acc:MGI:1306805]	0.496284	-1.01076	0.000643514	0.0134704
RSPH1	radial spoke head 1 homolog (Chlamydomonas) [Source:MGI Symbol;Acc:MGI:1194909]	0.483357	-1.04884	3.94E-05	0.00189896
LPIN2	lipin 2 [Source:MGI Symbol;Acc:MGI:1891341]	1.7338	0.793938	0.000425849	0.010115
XDH	xanthine dehydrogenase [Source:MGI Symbol;Acc:MGI:98973]	3.52797	1.81884	1.19E-08	3.58E-06
EIF2AK2	eukaryotic translation initiation factor 2-alpha kinase 2 [Source:MGI Symbol;Acc:MGI:1353449]	1.87834	0.909458	0.000394713	0.00969299
MAN2A1	mannosidase 2, alpha 1 [Source:MGI Symbol;Acc:MGI:104669]	1.53339	0.616725	2.78E-05	0.00145715
CACNA1H	calcium channel, voltage-dependent, T type, alpha 1H subunit [Source:MGI Symbol;Acc:MGI:1928842]	0.348006	-1.52281	8.33E-05	0.00318699
TEKT4	tektin 4 [Source:MGI Symbol;Acc:MGI:1919090]	0.604699	-0.72571	0.00262875	0.0351794
FKBP5	FK506 binding protein 5 [Source:MGI Symbol;Acc:MGI:104670]	5.42373	2.43929	4.35E-07	5.69E-05
MAP3K8	mitogen-activated protein kinase kinase kinase 8 [Source:MGI Symbol;Acc:MGI:1346878]	2.11512	1.08074	0.00299794	0.0386787
DYNC2LI1	dynein cytoplasmic 2 light intermediate chain 1 [Source:MGI Symbol;Acc:MGI:1913996]	0.600886	-0.734837	7.80E-05	0.00303637
TAPBP	TAP binding protein [Source:MGI Symbol;Acc:MGI:1201689]	2.01986	1.01425	0.00248923	0.0340101
COL11A2	collagen, type XI, alpha 2 [Source:MGI Symbol;Acc:MGI:88447]	0.300162	-1.73619	0.00115748	0.0200658
H2-OA	histocompatibility 2, O region alpha locus [Source:MGI Symbol;Acc:MGI:95924]	0.443982	-1.17143	0.0019079	0.028268
PSMB8	proteasome (prosome, macropain) subunit, beta type 8 (large multifunctional peptidase 7) [Source:MGI Symbol;Acc:MGI:1346527]	2.31546	1.2113	0.00223727	0.0317742
TAP2	transporter 2, ATP-binding cassette, sub-family B (MDR/TAP) [Source:MGI Symbol;Acc:MGI:98484]	2.48108	1.31097	0.000293055	0.0077705
SLC23A1	solute carrier family 23 (nucleobase transporters), member 1 [Source:MGI Symbol;Acc:MGI:1341903]	0.361781	-1.46681	1.27E-05	0.000802218
GFRA3	glial cell line derived neurotrophic factor family receptor alpha 3 [Source:MGI Symbol;Acc:MGI:1201403]	0.193945	-2.36628	2.21E-06	0.000197673
PROC	protein C [Source:MGI Symbol;Acc:MGI:97771]	0.280934	-1.8317	0.00020181	0.0060954
TNF	tumor necrosis factor [Source:MGI Symbol;Acc:MGI:104798]	13.5855	3.76399	0.000124495	0.00423023
SPRY4	sprouty RTK signaling antagonist 4 [Source:MGI Symbol;Acc:MGI:1345144]	1.61098	0.687939	3.78E-05	0.00184732
HBEGF	heparin-binding EGF-like growth factor [Source:MGI Symbol;Acc:MGI:96070]	1.78469	0.835677	0.00131581	0.0219548
PPP2R2B	protein phosphatase 2, regulatory subunit B, beta [Source:MGI Symbol;Acc:MGI:1920180]	0.455576	-1.13424	0.000370612	0.0092051
PMAIP1	phorbol-12-myristate-13-acetate-induced protein 1 [Source:MGI Symbol;Acc:MGI:1930146]	1.95212	0.965044	0.0017669	0.0268075
CIDEA	cell death-inducing DNA fragmentation factor, alpha subunit-like effector A [Source:MGI Symbol;Acc:MGI:1270845]	0.365047	-1.45384	0.00240282	0.0332606
LOX	lysyl oxidase [Source:MGI Symbol;Acc:MGI:96817]	4.55862	2.1886	4.72E-07	5.84E-05
MBD1	methyl-CpG binding domain protein 1 [Source:MGI Symbol;Acc:MGI:1333811]	1.7715	0.824972	0.000825435	0.016075
SCGB1A1	secretoglobin, family 1A, member 1 [Source:MGI Symbol;Acc:MGI:98919]	0.332474	-1.58869	1.34E-09	7.71E-07
FTH1	ferritin heavy polypeptide 1 [Source:MGI Symbol;Acc:MGI:95588]	2.57457	1.36433	0.000735267	0.0147144
FADS3	fatty acid desaturase 3 [Source:MGI Symbol;Acc:MGI:1928740]	1.53229	0.615687	0.000129415	0.00436709
CD5	CD5 antigen [Source:MGI Symbol;Acc:MGI:88340]	0.488727	-1.0329	0.000175885	0.00550788
MS4A6D	membrane-spanning 4-domains, subfamily A, member 6D [Source:MGI Symbol;Acc:MGI:1916024]	3.36393	1.75015	4.27E-06	0.000338074
MS4A3	membrane-spanning 4-domains, subfamily A, member 3 [Source:MGI Symbol;Acc:MGI:2158468]	21.1128	4.40005	0.00293394	0.0380537
MS4A8A	membrane-spanning 4-domains, subfamily A, member 8A [Source:MGI Symbol;Acc:MGI:1927657]	2.29735	1.19997	0.000887823	0.0169196
SLC15A3	solute carrier family 15, member 3 [Source:MGI Symbol;Acc:MGI:1929691]	2.71827	1.44269	3.14E-05	0.00158936
ALDH1A7	aldehyde dehydrogenase family 1, subfamily A7 [Source:MGI Symbol;Acc:MGI:1347050]	0.523746	-0.933062	0.000180407	0.00561356
EHD1	EH-domain containing 1 [Source:MGI Symbol;Acc:MGI:1341878]	1.76813	0.822223	0.000140248	0.00463671
FAS	Fas (TNF receptor superfamily member 6) [Source:MGI Symbol;Acc:MGI:95484]	2.7639	1.46671	5.33E-09	2.26E-06
MAJIN	membrane anchored junction protein [Source:MGI Symbol;Acc:MGI:1923913]	6.65767	2.73502	0.000265093	0.0073386
DOC2G	double C2, gamma [Source:MGI Symbol;Acc:MGI:1926250]	0.242629	-2.04318	0.000304377	0.00797491
FOSL1	fos-like antigen 1 [Source:MGI Symbol;Acc:MGI:107179]	7.07241	2.8222	8.78E-05	0.00332518
RCOR2	REST corepressor 2 [Source:MGI Symbol;Acc:MGI:1859854]	0.451524	-1.14713	0.00291385	0.0379188
PDCD4	programmed cell death 4 [Source:MGI Symbol;Acc:MGI:107490]	0.58432	-0.77517	4.34E-06	0.000341404
RBP4	retinol binding protein 4, plasma [Source:MGI Symbol;Acc:MGI:97879]	0.447338	-1.16056	1.57E-05	0.00093847
DNTT	deoxynucleotidyltransferase, terminal [Source:MGI Symbol;Acc:MGI:98659]	0.162499	-2.6215	1.54E-05	0.000931544
EFHC2	EF-hand domain (C-terminal) containing 2 [Source:MGI Symbol;Acc:MGI:1921655]	0.425861	-1.23155	0.000224692	0.00649583
MSR1	macrophage scavenger receptor 1 [Source:MGI Symbol;Acc:MGI:98257]	3.50513	1.80947	0.000271697	0.00745814
GFRA1	glial cell line derived neurotrophic factor family receptor alpha 1 [Source:MGI Symbol;Acc:MGI:1100842]	0.378308	-1.40237	1.72E-05	0.00100473
CBR2	carbonyl reductase 2 [Source:MGI Symbol;Acc:MGI:107200]	0.304016	-1.71778	4.37E-07	5.69E-05
FASN	fatty acid synthase [Source:MGI Symbol;Acc:MGI:95485]	0.320841	-1.64007	0.00222124	0.0316457
SECTM1A	secreted and transmembrane 1A [Source:MGI Symbol;Acc:MGI:2384805]	17.3168	4.1141	5.18E-06	0.000389817
FN3K	fructosamine 3 kinase [Source:MGI Symbol;Acc:MGI:1926834]	0.375761	-1.41211	5.13E-05	0.0022827
CYP2C23	cytochrome P450, family 2, subfamily c, polypeptide 23 [Source:MGI Symbol;Acc:MGI:1888897]	0.330559	-1.59702	0.00227843	0.0321047
NFKB2	nuclear factor of kappa light polypeptide gene enhancer in B cells 2, p49/p100 [Source:MGI Symbol;Acc:MGI:1099800]	1.62782	0.702943	0.00357293	0.0439255
RIBC1	RIB43A domain with coiled-coils 1 [Source:MGI Symbol;Acc:MGI:1913861]	0.532802	-0.90833	0.000106622	0.003815
CD63	CD63 antigen [Source:MGI Symbol;Acc:MGI:99529]	1.91614	0.938202	0.000734942	0.0147144
MMP19	matrix metallopeptidase 19 [Source:MGI Symbol;Acc:MGI:1927899]	2.30341	1.20377	1.43E-06	0.000144884
IL23A	interleukin 23, alpha subunit p19 [Source:MGI Symbol;Acc:MGI:1932410]	6.43175	2.68521	0.000108178	0.00385658
KATNAL2	katanin p60 subunit A-like 2 [Source:MGI Symbol;Acc:MGI:1924234]	0.508897	-0.974555	0.000207693	0.00618444
IFITM3	interferon induced transmembrane protein 3 [Source:MGI Symbol;Acc:MGI:1913391]	2.30757	1.20637	9.77E-05	0.00356861
CLYBL	citrate lyase beta like [Source:MGI Symbol;Acc:MGI:1916884]	0.51819	-0.948447	0.00126501	0.0212522
RBFOX3	RNA binding protein, fox-1 homolog (C. elegans) 3 [Source:MGI Symbol;Acc:MGI:106368]	3.48492	1.80113	7.18E-05	0.00287177
MAP3K7CL	Map3k7 C-terminal like [Source:MGI Symbol;Acc:MGI:2446584]	0.424161	-1.23732	0.000573155	0.0123272
ARHGEF9	CDC42 guanine nucleotide exchange factor (GEF) 9 [Source:MGI Symbol;Acc:MGI:2442233]	0.548819	-0.865598	0.000220333	0.00642621
CNKSR2	connector enhancer of kinase suppressor of Ras 2 [Source:MGI Symbol;Acc:MGI:2661175]	0.449293	-1.15427	0.0025122	0.0341262
IL6	interleukin 6 [Source:MGI Symbol;Acc:MGI:96559]	9.70588	3.27886	6.99E-05	0.00283688
SLCO3A1	solute carrier organic anion transporter family, member 3a1 [Source:MGI Symbol;Acc:MGI:1351867]	1.73232	0.792707	0.00121772	0.0207969
CCR1	chemokine (C-C motif) receptor 1 [Source:MGI Symbol;Acc:MGI:104618]	4.74034	2.24499	2.07E-06	0.000190832
DHTKD1	dehydrogenase E1 and transketolase domain containing 1 [Source:MGI Symbol;Acc:MGI:2445096]	0.442843	-1.17513	0.00206242	0.0298122
PDIA4	protein disulfide isomerase associated 4 [Source:MGI Symbol;Acc:MGI:104864]	1.52837	0.611995	8.84E-05	0.00333289
HK3	hexokinase 3 [Source:MGI Symbol;Acc:MGI:2670962]	4.50172	2.17048	5.10E-07	6.28E-05
SMAD7	SMAD family member 7 [Source:MGI Symbol;Acc:MGI:1100518]	1.67359	0.742942	0.000975482	0.0180025
GRIA4	glutamate receptor, ionotropic, AMPA4 (alpha 4) [Source:MGI Symbol;Acc:MGI:95811]	0.186549	-2.42237	0.00165035	0.0255745
RP1	retinitis pigmentosa 1 (human) [Source:MGI Symbol;Acc:MGI:1341105]	0.395552	-1.33806	0.000294697	0.00778381
IL17A	interleukin 17A [Source:MGI Symbol;Acc:MGI:107364]	36.2689	5.18066	0.000221873	0.00644287
KLF7	Kruppel-like transcription factor 7 (ubiquitous) [Source:MGI Symbol;Acc:MGI:1935151]	1.54903	0.631365	0.00141756	0.0231396
MDH1B	malate dehydrogenase 1B, NAD (soluble) [Source:MGI Symbol;Acc:MGI:1923918]	0.387032	-1.36948	3.88E-05	0.00189085
SLC40A1	solute carrier family 40 (iron-regulated transporter), member 1 [Source:MGI Symbol;Acc:MGI:1315204]	1.9937	0.995447	0.000397281	0.00973164
CFLAR	CASP8 and FADD-like apoptosis regulator [Source:MGI Symbol;Acc:MGI:1336166]	1.58979	0.668837	0.00090888	0.0172037
ECRG4	ECRG4 augurin precursor [Source:MGI Symbol;Acc:MGI:1926146]	0.298674	-1.74336	0.000482488	0.0109562
SLC9A2	solute carrier family 9 (sodium/hydrogen exchanger), member 2 [Source:MGI Symbol;Acc:MGI:105075]	0.45966	-1.12136	0.00262178	0.0351696
CHST10	carbohydrate sulfotransferase 10 [Source:MGI Symbol;Acc:MGI:2138283]	0.524986	-0.92965	0.00161386	0.0251084
CRACDL	capping protein inhibiting regulator of actin like [Source:MGI Symbol;Acc:MGI:1919347]	0.644441	-0.63388	0.00363501	0.0444374
STAT1	signal transducer and activator of transcription 1 [Source:MGI Symbol;Acc:MGI:103063]	3.10403	1.63414	9.81E-06	0.000655079
ZAP70	zeta-chain (TCR) associated protein kinase [Source:MGI Symbol;Acc:MGI:99613]	0.582767	-0.77901	0.000769859	0.0152353
SPHKAP	SPHK1 interactor, AKAP domain containing [Source:MGI Symbol;Acc:MGI:1924879]	0.237069	-2.07662	2.77E-08	7.14E-06
CCL20	chemokine (C-C motif) ligand 20 [Source:MGI Symbol;Acc:MGI:1329031]	31.7905	4.99052	5.62E-12	7.33E-09
SLC11A1	solute carrier family 11 (proton-coupled divalent metal ion transporters), member 1 [Source:MGI Symbol;Acc:MGI:1345275]	2.37154	1.24583	0.000893659	0.0170094
CXCR2	chemokine (C-X-C motif) receptor 2 [Source:MGI Symbol;Acc:MGI:105303]	14.1712	3.82489	1.19E-11	1.46E-08
2810459M11RIK	RIKEN cDNA 2810459M11 gene [Source:MGI Symbol;Acc:MGI:1920042]	0.412051	-1.27911	0.0041395	0.048514
NGEF	neuronal guanine nucleotide exchange factor [Source:MGI Symbol;Acc:MGI:1858414]	0.492944	-1.0205	2.56E-05	0.00137639
BOK	BCL2-related ovarian killer [Source:MGI Symbol;Acc:MGI:1858494]	0.59533	-0.74824	8.11E-05	0.0031236
PDCD1	programmed cell death 1 [Source:MGI Symbol;Acc:MGI:104879]	2.63133	1.39579	7.30E-05	0.00290398
IQCA	IQ motif containing with AAA domain [Source:MGI Symbol;Acc:MGI:1922168]	0.352134	-1.5058	4.39E-07	5.69E-05
RAB17	RAB17, member RAS oncogene family [Source:MGI Symbol;Acc:MGI:104640]	0.466472	-1.10014	0.000328846	0.00841331
PAM	peptidylglycine alpha-amidating monooxygenase [Source:MGI Symbol;Acc:MGI:97475]	0.558965	-0.839171	0.00238104	0.0330508
RGS1	regulator of G-protein signaling 1 [Source:MGI Symbol;Acc:MGI:1354694]	2.88194	1.52704	0.00351198	0.0433669
MARCO	macrophage receptor with collagenous structure [Source:MGI Symbol;Acc:MGI:1309998]	3.47016	1.795	5.58E-05	0.00242809
CD55	CD55 molecule, decay accelerating factor for complement [Source:MGI Symbol;Acc:MGI:104850]	0.515832	-0.955027	3.14E-07	4.73E-05
TNNT2	troponin T2, cardiac [Source:MGI Symbol;Acc:MGI:104597]	0.277021	-1.85193	0.000164311	0.00522061
LRRN2	leucine rich repeat protein 2, neuronal [Source:MGI Symbol;Acc:MGI:106037]	0.355317	-1.49282	0.00104508	0.0188377
MR1	major histocompatibility complex, class I-related [Source:MGI Symbol;Acc:MGI:1195463]	0.574782	-0.798912	1.91E-05	0.00109161
LAMC2	laminin, gamma 2 [Source:MGI Symbol;Acc:MGI:99913]	3.28889	1.7176	7.42E-10	5.55E-07
EFCAB2	EF-hand calcium binding domain 2 [Source:MGI Symbol;Acc:MGI:1915476]	0.586139	-0.770685	0.000217109	0.00635339
IFI211	interferon activated gene 211 [Source:MGI Symbol;Acc:MGI:3041120]	2.77084	1.47032	0.0034425	0.0426975
DUSP23	dual specificity phosphatase 23 [Source:MGI Symbol;Acc:MGI:1915690]	1.68018	0.748618	0.00283273	0.03711
ADCY10	adenylate cyclase 10 [Source:MGI Symbol;Acc:MGI:2660854]	0.0706562	-3.82304	0.00248747	0.0340101
F5	coagulation factor V [Source:MGI Symbol;Acc:MGI:88382]	0.52507	-0.929417	0.000342893	0.00867068
SELE	selectin, endothelial cell [Source:MGI Symbol;Acc:MGI:98278]	3.08408	1.62484	0.00154303	0.0243837
ASTN1	astrotactin 1 [Source:MGI Symbol;Acc:MGI:1098567]	0.273039	-1.87282	0.00120437	0.0206229
SPATA17	spermatogenesis associated 17 [Source:MGI Symbol;Acc:MGI:1921967]	0.463006	-1.1109	9.24E-05	0.00343734
CFAP126	cilia and flagella associated protein 126 [Source:MGI Symbol;Acc:MGI:1922722]	0.501512	-0.995643	4.64E-05	0.00211399
MEIG1	meiosis expressed gene 1 [Source:MGI Symbol;Acc:MGI:1202878]	0.424254	-1.237	6.95E-09	2.59E-06
FAM107B	family with sequence similarity 107, member B [Source:MGI Symbol;Acc:MGI:1913790]	0.61703	-0.696588	0.000518529	0.011491
CCDC3	coiled-coil domain containing 3 [Source:MGI Symbol;Acc:MGI:1921436]	0.288627	-1.79272	8.34E-05	0.00318699
ENKUR	enkurin, TRPC channel interacting protein [Source:MGI Symbol;Acc:MGI:1918483]	0.568654	-0.814376	0.000847499	0.0163582
FMO3	flavin containing monooxygenase 3 [Source:MGI Symbol;Acc:MGI:1100496]	0.385388	-1.37562	0.00102005	0.0185371
MYOC	myocilin [Source:MGI Symbol;Acc:MGI:1202864]	0.21554	-2.21397	0.00266348	0.0355106
TNN	tenascin N [Source:MGI Symbol;Acc:MGI:2665790]	0.572812	-0.803865	0.00241585	0.0333728
NEK6	NIMA (never in mitosis gene a)-related expressed kinase 6 [Source:MGI Symbol;Acc:MGI:1891638]	1.73151	0.792028	7.02E-05	0.00284016
PRKCQ	protein kinase C, theta [Source:MGI Symbol;Acc:MGI:97601]	0.579841	-0.786271	0.00196228	0.0288332
AK8	adenylate kinase 8 [Source:MGI Symbol;Acc:MGI:1916120]	0.337711	-1.56614	4.21E-06	0.000334925
SPACA9	sperm acrosome associated 9 [Source:MGI Symbol;Acc:MGI:1917237]	0.51412	-0.959822	9.57E-05	0.00351692
ENG	endoglin [Source:MGI Symbol;Acc:MGI:95392]	2.15773	1.10951	0.000120245	0.00414337
LCN2	lipocalin 2 [Source:MGI Symbol;Acc:MGI:96757]	47.8714	5.58109	7.27E-17	4.74E-13
KCNJ3	potassium inwardly-rectifying channel, subfamily J, member 3 [Source:MGI Symbol;Acc:MGI:104742]	0.168685	-2.5676	0.00124584	0.021148
NR4A2	nuclear receptor subfamily 4, group A, member 2 [Source:MGI Symbol;Acc:MGI:1352456]	0.298159	-1.74585	3.62E-07	5.25E-05
HSPA5	heat shock protein 5 [Source:MGI Symbol;Acc:MGI:95835]	2.02479	1.01777	7.82E-09	2.68E-06
MORN5	MORN repeat containing 5 [Source:MGI Symbol;Acc:MGI:1922745]	0.413032	-1.27568	7.73E-06	0.000540128
IFIH1	interferon induced with helicase C domain 1 [Source:MGI Symbol;Acc:MGI:1918836]	1.75834	0.814216	0.000112187	0.00395627
LRRC26	leucine rich repeat containing 26 [Source:MGI Symbol;Acc:MGI:2385129]	0.50404	-0.98839	0.00252521	0.0342742
ITGB6	integrin beta 6 [Source:MGI Symbol;Acc:MGI:96615]	2.47284	1.30617	0.000473052	0.0108468
IL1RN	interleukin 1 receptor antagonist [Source:MGI Symbol;Acc:MGI:96547]	6.40125	2.67835	0.00239656	0.0332191
CERS6	ceramide synthase 6 [Source:MGI Symbol;Acc:MGI:2442564]	1.8645	0.898793	7.58E-05	0.00297961
SLC43A3	solute carrier family 43, member 3 [Source:MGI Symbol;Acc:MGI:1931054]	2.21076	1.14454	1.73E-06	0.000165583
CAT	catalase [Source:MGI Symbol;Acc:MGI:88271]	0.589849	-0.761583	0.000215389	0.00632971
MAPK8IP1	mitogen-activated protein kinase 8 interacting protein 1 [Source:MGI Symbol;Acc:MGI:1309464]	0.574824	-0.798808	0.000597228	0.0127106
SORD	sorbitol dehydrogenase [Source:MGI Symbol;Acc:MGI:98266]	0.55441	-0.850976	0.000387474	0.00956322
F2	coagulation factor II [Source:MGI Symbol;Acc:MGI:88380]	0.162335	-2.62295	3.32E-05	0.00166194
MAP1A	microtubule-associated protein 1 A [Source:MGI Symbol;Acc:MGI:1306776]	0.520239	-0.942754	0.00259583	0.0349419
SNAP25	synaptosomal-associated protein 25 [Source:MGI Symbol;Acc:MGI:98331]	0.173087	-2.53043	0.00154269	0.0243837
ITPKA	inositol 1,4,5-trisphosphate 3-kinase A [Source:MGI Symbol;Acc:MGI:1333822]	0.497893	-1.00609	0.000118965	0.00410649
TYRO3	TYRO3 protein tyrosine kinase 3 [Source:MGI Symbol;Acc:MGI:104294]	0.55937	-0.838126	0.000665003	0.0137669
GFRA4	glial cell line derived neurotrophic factor family receptor alpha 4 [Source:MGI Symbol;Acc:MGI:1341873]	0.382249	-1.38742	0.000393253	0.0096924
SLC23A2	solute carrier family 23 (nucleobase transporters), member 2 [Source:MGI Symbol;Acc:MGI:1859682]	0.461939	-1.11422	0.000425341	0.010115
FSIP1	fibrous sheath-interacting protein 1 [Source:MGI Symbol;Acc:MGI:1918563]	0.485366	-1.04286	5.96E-05	0.0025248
CHGB	chromogranin B [Source:MGI Symbol;Acc:MGI:88395]	0.357673	-1.48329	0.00190937	0.028268
NPHP1	nephronophthisis 1 (juvenile) homolog (human) [Source:MGI Symbol;Acc:MGI:1858233]	0.631686	-0.662721	0.000101747	0.00368775
FBLN7	fibulin 7 [Source:MGI Symbol;Acc:MGI:1917620]	0.295223	-1.76012	0.00340434	0.0423584
IL1B	interleukin 1 beta [Source:MGI Symbol;Acc:MGI:96543]	7.94577	2.99019	8.19E-09	2.76E-06
CD93	CD93 antigen [Source:MGI Symbol;Acc:MGI:106664]	2.41956	1.27475	9.41E-05	0.00348176
ACSS1	acyl-CoA synthetase short-chain family member 1 [Source:MGI Symbol;Acc:MGI:1915988]	0.454166	-1.13871	1.76E-06	0.000168052
CCM2L	cerebral cavernous malformation 2-like [Source:MGI Symbol;Acc:MGI:2385159]	1.88514	0.914673	0.00023711	0.00675346
ZBP1	Z-DNA binding protein 1 [Source:MGI Symbol;Acc:MGI:1927449]	4.2178	2.07649	4.75E-05	0.00214414
DOK5	docking protein 5 [Source:MGI Symbol;Acc:MGI:1924079]	0.187756	-2.41307	0.00109936	0.0194369
STMN3	stathmin-like 3 [Source:MGI Symbol;Acc:MGI:1277137]	0.192584	-2.37644	0.00150494	0.0240055
ACSS2	acyl-CoA synthetase short-chain family member 2 [Source:MGI Symbol;Acc:MGI:1890410]	0.26278	-1.92807	2.56E-06	0.00022538
SAMHD1	SAM domain and HD domain, 1 [Source:MGI Symbol;Acc:MGI:1927468]	2.16177	1.11221	0.000327896	0.00839997
OCSTAMP	osteoclast stimulatory transmembrane protein [Source:MGI Symbol;Acc:MGI:1921864]	3.22897	1.69107	0.00176083	0.0267569
SLC7A11	solute carrier family 7 (cationic amino acid transporter, y+ system), member 11 [Source:MGI Symbol;Acc:MGI:1347355]	9.4961	3.24733	1.86E-08	5.33E-06
BCHE	butyrylcholinesterase [Source:MGI Symbol;Acc:MGI:894278]	0.473866	-1.07745	0.00142113	0.0231553
CCNA1	cyclin A1 [Source:MGI Symbol;Acc:MGI:108042]	0.517336	-0.950827	0.00347039	0.0429889
CASQ2	calsequestrin 2 [Source:MGI Symbol;Acc:MGI:1309469]	0.17479	-2.51631	0.00401554	0.047574
SPAG17	sperm associated antigen 17 [Source:MGI Symbol;Acc:MGI:1921612]	0.431242	-1.21343	0.000170116	0.00537885
CFAP276	cilia and flagella associated protein 276 [Source:MGI Symbol;Acc:MGI:1922754]	0.486707	-1.03887	3.59E-06	0.000294131
SLC6A17	solute carrier family 6 (neurotransmitter transporter), member 17 [Source:MGI Symbol;Acc:MGI:2442535]	0.236686	-2.07895	1.33E-07	2.37E-05
VCAM1	vascular cell adhesion molecule 1 [Source:MGI Symbol;Acc:MGI:98926]	1.81052	0.856406	0.000105641	0.00379376
COL11A1	collagen, type XI, alpha 1 [Source:MGI Symbol;Acc:MGI:88446]	0.109627	-3.18932	0.00249543	0.0340201
LEF1	lymphoid enhancer binding factor 1 [Source:MGI Symbol;Acc:MGI:96770]	0.511129	-0.96824	0.000399849	0.00975791
ADAM15	a disintegrin and metallopeptidase domain 15 (metargidin) [Source:MGI Symbol;Acc:MGI:1333882]	1.63212	0.706748	0.00273947	0.0362253
BCAR3	breast cancer anti-estrogen resistance 3 [Source:MGI Symbol;Acc:MGI:1352501]	1.61596	0.692395	0.00165911	0.02569
RIIAD1	regulatory subunit of type II PKA R-subunit (RIIa) domain containing 1 [Source:MGI Symbol;Acc:MGI:1913603]	0.524147	-0.931957	7.93E-06	0.000550663
MTTP	microsomal triglyceride transfer protein [Source:MGI Symbol;Acc:MGI:106926]	0.528454	-0.920149	0.000220642	0.00642621
BDH2	3-hydroxybutyrate dehydrogenase, type 2 [Source:MGI Symbol;Acc:MGI:1917022]	0.473349	-1.07903	0.00169789	0.026084
CLCA1	chloride channel accessory 1 [Source:MGI Symbol;Acc:MGI:1346342]	0.341613	-1.54956	0.00128372	0.0215111
GBP3	guanylate binding protein 3 [Source:MGI Symbol;Acc:MGI:1926263]	4.96349	2.31135	2.17E-05	0.00120524
GBP2	guanylate binding protein 2 [Source:MGI Symbol;Acc:MGI:102772]	10.4049	3.3792	2.66E-08	6.94E-06
CFAP206	cilia and flagella associated protein 206 [Source:MGI Symbol;Acc:MGI:1916579]	0.514142	-0.959761	0.000715788	0.0144278
COL15A1	collagen, type XV, alpha 1 [Source:MGI Symbol;Acc:MGI:88449]	0.402115	-1.31432	0.00013083	0.00439966
SVEP1	sushi, von Willebrand factor type A, EGF and pentraxin domain containing 1 [Source:MGI Symbol;Acc:MGI:1928849]	1.83392	0.874932	0.00335192	0.0419603
PAPPA	pregnancy-associated plasma protein A [Source:MGI Symbol;Acc:MGI:97479]	3.52994	1.81964	0.00256869	0.034701
WDR31	WD repeat domain 31 [Source:MGI Symbol;Acc:MGI:1918604]	0.556891	-0.844533	0.00237497	0.03299
1110017D15RIK	RIKEN cDNA 1110017D15 gene [Source:MGI Symbol;Acc:MGI:1920971]	0.497015	-1.00864	1.41E-05	0.000871221
SPAAR	small regulatory polypeptide of amino acid response [Source:MGI Symbol;Acc:MGI:1918656]	2.55673	1.3543	2.80E-05	0.00146242
SH3GL2	SH3-domain GRB2-like 2 [Source:MGI Symbol;Acc:MGI:700009]	0.558106	-0.84139	0.00134816	0.022248
HACD4	3-hydroxyacyl-CoA dehydratase 4 [Source:MGI Symbol;Acc:MGI:1914025]	0.593115	-0.753616	0.00379596	0.0457741
PRKAA2	protein kinase, AMP-activated, alpha 2 catalytic subunit [Source:MGI Symbol;Acc:MGI:1336173]	0.606285	-0.721932	0.00240295	0.0332606
PDPN	podoplanin [Source:MGI Symbol;Acc:MGI:103098]	2.45488	1.29565	3.63E-07	5.25E-05
CTPS	cytidine 5'-triphosphate synthase [Source:MGI Symbol;Acc:MGI:1858304]	3.159	1.65947	4.77E-05	0.00214414
EDN2	endothelin 2 [Source:MGI Symbol;Acc:MGI:95284]	0.0858527	-3.54199	3.19E-06	0.000267369
CCDC30	coiled-coil domain containing 30 [Source:MGI Symbol;Acc:MGI:1920582]	0.56103	-0.833851	0.00166239	0.0257
MYCL	v-myc avian myelocytomatosis viral oncogene lung carcinoma derived [Source:MGI Symbol;Acc:MGI:96799]	0.431679	-1.21197	5.39E-06	0.000399415
CFAP57	cilia and flagella associated protein 57 [Source:MGI Symbol;Acc:MGI:2686209]	0.366814	-1.44688	2.48E-05	0.00134382
ALDH4A1	aldehyde dehydrogenase 4 family, member A1 [Source:MGI Symbol;Acc:MGI:2443883]	0.623249	-0.682119	0.000685881	0.0139834
TINAGL1	tubulointerstitial nephritis antigen-like 1 [Source:MGI Symbol;Acc:MGI:2137617]	2.95599	1.56364	5.48E-09	2.26E-06
RNF19B	ring finger protein 19B [Source:MGI Symbol;Acc:MGI:1922484]	1.77785	0.830131	0.0014614	0.0235799
A3GALT2	alpha 1,3-galactosyltransferase 2 (isoglobotriaosylceramide synthase) [Source:MGI Symbol;Acc:MGI:2685279]	3.15337	1.6569	0.0013947	0.022881
STPG1	sperm tail PG rich repeat containing 1 [Source:MGI Symbol;Acc:MGI:1926056]	0.464085	-1.10754	0.000858182	0.0165481
TEKT2	tektin 2 [Source:MGI Symbol;Acc:MGI:1346335]	0.506603	-0.981072	4.51E-05	0.00207728
CSF3R	colony stimulating factor 3 receptor (granulocyte) [Source:MGI Symbol;Acc:MGI:1339755]	6.22282	2.63757	2.92E-08	7.41E-06
MAP3K6	mitogen-activated protein kinase kinase kinase 6 [Source:MGI Symbol;Acc:MGI:1855691]	3.41868	1.77344	5.29E-07	6.47E-05
SEMA3A	sema domain, immunoglobulin domain (Ig), short basic domain, secreted, (semaphorin) 3A [Source:MGI Symbol;Acc:MGI:107558]	2.28286	1.19084	3.03E-05	0.00155314
ARHGEF19	Rho guanine nucleotide exchange factor (GEF) 19 [Source:MGI Symbol;Acc:MGI:1925912]	0.604576	-0.726005	0.00245916	0.0337286
PADI2	peptidyl arginine deiminase, type II [Source:MGI Symbol;Acc:MGI:1338892]	0.526377	-0.925832	0.00133354	0.0220625
PRKAG2	protein kinase, AMP-activated, gamma 2 non-catalytic subunit [Source:MGI Symbol;Acc:MGI:1336153]	0.649292	-0.623062	0.000198365	0.00600063
TNFRSF9	tumor necrosis factor receptor superfamily, member 9 [Source:MGI Symbol;Acc:MGI:1101059]	16.8684	4.07625	6.50E-06	0.000463632
SLC2A5	solute carrier family 2 (facilitated glucose transporter), member 5 [Source:MGI Symbol;Acc:MGI:1928369]	0.0744053	-3.74845	4.96E-06	0.000381214
H6PD	hexose-6-phosphate dehydrogenase (glucose 1-dehydrogenase) [Source:MGI Symbol;Acc:MGI:2140356]	1.79168	0.841314	0.00191441	0.0282997
MAD2L2	MAD2 mitotic arrest deficient-like 2 [Source:MGI Symbol;Acc:MGI:1919140]	1.99676	0.997658	8.76E-05	0.00332287
TRP73	transformation related protein 73 [Source:MGI Symbol;Acc:MGI:1336991]	0.536797	-0.897551	0.00142312	0.0231553
MORN1	MORN repeat containing 1 [Source:MGI Symbol;Acc:MGI:1924116]	0.430596	-1.21559	1.42E-05	0.000875395
BST1	bone marrow stromal cell antigen 1 [Source:MGI Symbol;Acc:MGI:105370]	2.53554	1.3423	3.68E-05	0.00181835
KCNIP4	Kv channel interacting protein 4 [Source:MGI Symbol;Acc:MGI:1933131]	0.271798	-1.87939	6.22E-09	2.43E-06
RGS12	regulator of G-protein signaling 12 [Source:MGI Symbol;Acc:MGI:1918979]	1.72576	0.787229	0.00310545	0.0396218
CRMP1	collapsin response mediator protein 1 [Source:MGI Symbol;Acc:MGI:107793]	0.478915	-1.06216	0.000246516	0.0069622
NSG1	neuron specific gene family member 1 [Source:MGI Symbol;Acc:MGI:109149]	1.77229	0.825617	0.00260671	0.0350402
PLB1	phospholipase B1 [Source:MGI Symbol;Acc:MGI:1922406]	1.59393	0.672593	0.000408417	0.00988629
EMILIN1	elastin microfibril interfacer 1 [Source:MGI Symbol;Acc:MGI:1926189]	1.75238	0.809318	8.46E-06	0.000578996
CENPA	centromere protein A [Source:MGI Symbol;Acc:MGI:88375]	0.56167	-0.832205	0.0013652	0.0224725
FAM166C	family with sequence similarity 166, member C [Source:MGI Symbol;Acc:MGI:1922684]	0.413482	-1.27411	2.04E-05	0.00114581
UCHL1	ubiquitin carboxy-terminal hydrolase L1 [Source:MGI Symbol;Acc:MGI:103149]	2.03119	1.02233	0.00343612	0.0426454
LNX1	ligand of numb-protein X 1 [Source:MGI Symbol;Acc:MGI:1278335]	0.512654	-0.963941	0.00013574	0.00453216
PDGFRA	platelet derived growth factor receptor, alpha polypeptide [Source:MGI Symbol;Acc:MGI:97530]	2.01671	1.012	0.00048395	0.0109607
SULT1B1	sulfotransferase family 1B, member 1 [Source:MGI Symbol;Acc:MGI:2136282]	0.0487102	-4.35963	0.00173898	0.026528
GBP9	guanylate-binding protein 9 [Source:MGI Symbol;Acc:MGI:3605620]	3.0055	1.5876	1.02E-05	0.000677153
SPP1	secreted phosphoprotein 1 [Source:MGI Symbol;Acc:MGI:98389]	2.35857	1.23791	1.62E-05	0.000962409
SLC10A6	solute carrier family 10 (sodium/bile acid cotransporter family), member 6 [Source:MGI Symbol;Acc:MGI:1923000]	2.30789	1.20657	7.27E-05	0.00290117
CDS1	CDP-diacylglycerol synthase 1 [Source:MGI Symbol;Acc:MGI:1921846]	0.618203	-0.693846	0.00181159	0.0272278
PRKG2	protein kinase, cGMP-dependent, type II [Source:MGI Symbol;Acc:MGI:108173]	2.28115	1.18976	0.000667244	0.0137902
ALB	albumin [Source:MGI Symbol;Acc:MGI:87991]	0.1579	-2.66291	5.23E-05	0.0023095
CXCL5	chemokine (C-X-C motif) ligand 5 [Source:MGI Symbol;Acc:MGI:1096868]	29.574	4.88626	8.91E-08	1.74E-05
CXCL3	chemokine (C-X-C motif) ligand 3 [Source:MGI Symbol;Acc:MGI:3037818]	100.694	6.65383	4.32E-08	9.94E-06
CXCL1	chemokine (C-X-C motif) ligand 1 [Source:MGI Symbol;Acc:MGI:108068]	14.9522	3.90228	0.000136118	0.00453216
CXCL9	chemokine (C-X-C motif) ligand 9 [Source:MGI Symbol;Acc:MGI:1352449]	58.713	5.87561	2.85E-07	4.36E-05
NIPSNAP2	nipsnap homolog 2 [Source:MGI Symbol;Acc:MGI:1278343]	0.62422	-0.679874	0.00295129	0.0382282
CFAP251	cilia and flagella associated protein 251 [Source:MGI Symbol;Acc:MGI:1918495]	0.598842	-0.739752	0.00280987	0.0368845
TMEM116	transmembrane protein 116 [Source:MGI Symbol;Acc:MGI:1924712]	1.80675	0.853394	0.00292639	0.0380032
IFT81	intraflagellar transport 81 [Source:MGI Symbol;Acc:MGI:1098597]	0.641423	-0.640651	0.000207775	0.00618444
MORN3	MORN repeat containing 3 [Source:MGI Symbol;Acc:MGI:1922140]	0.41534	-1.26764	5.67E-05	0.00245014
ANXA3	annexin A3 [Source:MGI Symbol;Acc:MGI:1201378]	2.08186	1.05787	4.39E-07	5.69E-05
CIT	citron [Source:MGI Symbol;Acc:MGI:105313]	0.583459	-0.777298	0.000214614	0.00631642
OASL2	2'-5' oligoadenylate synthetase-like 2 [Source:MGI Symbol;Acc:MGI:1344390]	2.26884	1.18195	0.00147651	0.0237455
IQCD	IQ motif containing D [Source:MGI Symbol;Acc:MGI:1922982]	0.307581	-1.70096	0.000374004	0.00925412
DTX1	deltex 1, E3 ubiquitin ligase [Source:MGI Symbol;Acc:MGI:1352744]	0.581888	-0.781186	0.000196354	0.00595819
RASL11A	RAS-like, family 11, member A [Source:MGI Symbol;Acc:MGI:1916145]	2.2395	1.16318	0.000151604	0.00488829
SLC46A3	solute carrier family 46, member 3 [Source:MGI Symbol;Acc:MGI:1918956]	0.520731	-0.941389	0.000147713	0.00478649
MTUS2	microtubule associated tumor suppressor candidate 2 [Source:MGI Symbol;Acc:MGI:1915388]	0.421317	-1.24702	0.000111941	0.00395472
CYP3A13	cytochrome P450, family 3, subfamily a, polypeptide 13 [Source:MGI Symbol;Acc:MGI:88610]	0.463496	-1.10937	0.00234862	0.0328337
ASNS	asparagine synthetase [Source:MGI Symbol;Acc:MGI:1350929]	1.85444	0.890981	9.47E-05	0.00349846
HERC6	hect domain and RLD 6 [Source:MGI Symbol;Acc:MGI:1914388]	2.97443	1.57261	1.66E-05	0.000980791
TMEM176B	transmembrane protein 176B [Source:MGI Symbol;Acc:MGI:1916348]	1.86875	0.902073	7.76E-05	0.00303409
TRPV6	transient receptor potential cation channel, subfamily V, member 6 [Source:MGI Symbol;Acc:MGI:1927259]	2.14943	1.10396	0.000122215	0.00419647
CCDC184	coiled-coil domain containing 184 [Source:MGI Symbol;Acc:MGI:2146066]	2.72965	1.44872	0.00208839	0.0300986
CLEC5A	C-type lectin domain family 5, member a [Source:MGI Symbol;Acc:MGI:1345151]	5.68545	2.50727	1.22E-05	0.000779021
ADAMTS9	a disintegrin-like and metallopeptidase (reprolysin type) with thrombospondin type 1 motif, 9 [Source:MGI Symbol;Acc:MGI:1916320]	2.18886	1.13018	1.13E-05	0.000730844
LRIG1	leucine-rich repeats and immunoglobulin-like domains 1 [Source:MGI Symbol;Acc:MGI:107935]	0.571417	-0.807384	0.000153919	0.00494665
GKN3	gastrokine 3 [Source:MGI Symbol;Acc:MGI:1916138]	0.276576	-1.85425	3.27E-05	0.00164192
PROK2	prokineticin 2 [Source:MGI Symbol;Acc:MGI:1354178]	137.647	7.10483	5.70E-08	1.21E-05
CHCHD6	coiled-coil-helix-coiled-coil-helix domain containing 6 [Source:MGI Symbol;Acc:MGI:1913348]	0.634187	-0.65702	0.00380778	0.0458057
WNT7A	wingless-type MMTV integration site family, member 7A [Source:MGI Symbol;Acc:MGI:98961]	2.59746	1.3771	0.000249811	0.00702485
LRRC23	leucine rich repeat containing 23 [Source:MGI Symbol;Acc:MGI:1315192]	0.414613	-1.27016	3.92E-07	5.52E-05
CLEC4E	C-type lectin domain family 4, member e [Source:MGI Symbol;Acc:MGI:1861232]	13.1853	3.72086	2.98E-06	0.00025285
CLEC4D	C-type lectin domain family 4, member d [Source:MGI Symbol;Acc:MGI:1298389]	13.826	3.78932	2.89E-11	3.14E-08
CLEC4A2	C-type lectin domain family 4, member a2 [Source:MGI Symbol;Acc:MGI:1349412]	1.58248	0.662187	0.000802076	0.0156826
CLEC2D	C-type lectin domain family 2, member d [Source:MGI Symbol;Acc:MGI:2135589]	1.78207	0.833556	0.00059973	0.0127309
PTPRO	protein tyrosine phosphatase receptor type O [Source:MGI Symbol;Acc:MGI:1097152]	0.595414	-0.748034	0.00110362	0.019477
GYS2	glycogen synthase 2 [Source:MGI Symbol;Acc:MGI:2385254]	0.0406543	-4.62045	0.000186925	0.00575235
LDHB	lactate dehydrogenase B [Source:MGI Symbol;Acc:MGI:96763]	0.422036	-1.24456	3.72E-07	5.31E-05
SSPN	sarcospan [Source:MGI Symbol;Acc:MGI:1353511]	0.523956	-0.932482	0.00230327	0.0323616
BHLHE41	basic helix-loop-helix family, member e41 [Source:MGI Symbol;Acc:MGI:1930704]	0.386084	-1.37301	1.05E-06	0.000112502
SRGAP3	SLIT-ROBO Rho GTPase activating protein 3 [Source:MGI Symbol;Acc:MGI:2152938]	0.560894	-0.834199	0.000335896	0.00857125
ST8SIA1	ST8 alpha-N-acetyl-neuraminide alpha-2,8-sialyltransferase 1 [Source:MGI Symbol;Acc:MGI:106011]	0.435473	-1.19934	0.000139349	0.00462382
TNFRSF1A	tumor necrosis factor receptor superfamily, member 1a [Source:MGI Symbol;Acc:MGI:1314884]	1.69191	0.758649	1.97E-05	0.00111172
TSPAN11	tetraspanin 11 [Source:MGI Symbol;Acc:MGI:1915748]	2.187	1.12895	2.18E-08	6.00E-06
CLEC2I	C-type lectin domain family 2, member i [Source:MGI Symbol;Acc:MGI:2136650]	0.536432	-0.898534	0.0040974	0.0482016
SLC8A2	solute carrier family 8 (sodium/calcium exchanger), member 2 [Source:MGI Symbol;Acc:MGI:107996]	0.521363	-0.939641	0.00370119	0.0449517
SIGLECE	sialic acid binding Ig-like lectin E [Source:MGI Symbol;Acc:MGI:1932475]	4.56078	2.18928	6.34E-06	0.000454543
PCSK6	proprotein convertase subtilisin/kexin type 6 [Source:MGI Symbol;Acc:MGI:102897]	0.413883	-1.2727	0.00267408	0.0356035
TRPM1	transient receptor potential cation channel, subfamily M, member 1 [Source:MGI Symbol;Acc:MGI:1330305]	0.324412	-1.6241	0.0032783	0.0413268
CTSC	cathepsin C [Source:MGI Symbol;Acc:MGI:109553]	2.00358	1.00258	4.23E-07	5.69E-05
2200002D01RIK	RIKEN cDNA 2200002D01 gene [Source:MGI Symbol;Acc:MGI:1919525]	2.27937	1.18863	0.00127315	0.0213523
PAGR1A	PAXIP1 associated glutamate rich protein 1A [Source:MGI Symbol;Acc:MGI:1914528]	9.32431	3.221	1.03E-09	6.92E-07
MVP	major vault protein [Source:MGI Symbol;Acc:MGI:1925638]	1.59524	0.673771	0.00050123	0.0111987
DNAJB13	DnaJ heat shock protein family (Hsp40) member B13 [Source:MGI Symbol;Acc:MGI:1916637]	0.535805	-0.900219	5.22E-05	0.0023095
SULT1A1	sulfotransferase family 1A, phenol-preferring, member 1 [Source:MGI Symbol;Acc:MGI:102896]	2.08136	1.05753	0.000292794	0.0077705
NUPR1	nuclear protein transcription regulator 1 [Source:MGI Symbol;Acc:MGI:1891834]	2.89683	1.53448	5.48E-05	0.00239575
DGAT2	diacylglycerol O-acyltransferase 2 [Source:MGI Symbol;Acc:MGI:1915050]	0.252574	-1.98522	0.00169696	0.026084
IL4RA	interleukin 4 receptor, alpha [Source:MGI Symbol;Acc:MGI:105367]	2.8774	1.52477	1.57E-06	0.000154191
LYVE1	lymphatic vessel endothelial hyaluronan receptor 1 [Source:MGI Symbol;Acc:MGI:2136348]	2.57585	1.36505	0.00302842	0.0388926
STX1B	syntaxin 1B [Source:MGI Symbol;Acc:MGI:1930705]	0.539513	-0.89027	0.00150418	0.0240055
CPXM2	carboxypeptidase X 2 (M14 family) [Source:MGI Symbol;Acc:MGI:1926006]	0.292546	-1.77327	0.000114039	0.00399278
VWA3A	von Willebrand factor A domain containing 3A [Source:MGI Symbol;Acc:MGI:3041229]	0.610749	-0.711348	0.00386899	0.0463264
HPX	hemopexin [Source:MGI Symbol;Acc:MGI:105112]	13.4417	3.74864	6.11E-15	1.99E-11
TRIM21	tripartite motif-containing 21 [Source:MGI Symbol;Acc:MGI:106657]	1.65269	0.724815	0.000554935	0.0120038
TUB	tubby bipartite transcription factor [Source:MGI Symbol;Acc:MGI:2651573]	0.38125	-1.39119	0.00114555	0.0199578
SLC6A14	solute carrier family 6 (neurotransmitter transporter), member 14 [Source:MGI Symbol;Acc:MGI:1890216]	2.53905	1.34429	0.00150294	0.0240055
SMARCA1	SWI/SNF related, matrix associated, actin dependent regulator of chromatin, subfamily a, member 1 [Source:MGI Symbol;Acc:MGI:1935127]	0.46788	-1.09579	0.00202934	0.0295876
IGSF1	immunoglobulin superfamily, member 1 [Source:MGI Symbol;Acc:MGI:2147913]	0.177761	-2.49199	2.68E-05	0.00142886
SYP	synaptophysin [Source:MGI Symbol;Acc:MGI:98467]	0.592958	-0.753998	0.00331685	0.0416671
EFNB1	ephrin B1 [Source:MGI Symbol;Acc:MGI:102708]	2.00697	1.00502	0.000227114	0.00651771
FGF16	fibroblast growth factor 16 [Source:MGI Symbol;Acc:MGI:1931627]	0.348667	-1.52008	0.000632526	0.0132753
XKRX	X-linked Kx blood group related, X-linked [Source:MGI Symbol;Acc:MGI:3584011]	0.222735	-2.1666	9.57E-06	0.000644122
GLA	galactosidase, alpha [Source:MGI Symbol;Acc:MGI:1347344]	1.8139	0.859095	9.80E-05	0.00357218
ACSL4	acyl-CoA synthetase long-chain family member 4 [Source:MGI Symbol;Acc:MGI:1354713]	1.55174	0.633891	0.00122611	0.0208673
NLGN3	neuroligin 3 [Source:MGI Symbol;Acc:MGI:2444609]	0.414123	-1.27187	0.000321175	0.00827555
ARHGAP6	Rho GTPase activating protein 6 [Source:MGI Symbol;Acc:MGI:1196332]	1.5311	0.614572	0.00125876	0.0212384
PIR	pirin [Source:MGI Symbol;Acc:MGI:1916906]	0.600987	-0.734593	0.000739054	0.01476
MCF2L	mcf.2 transforming sequence-like [Source:MGI Symbol;Acc:MGI:103263]	2.00487	1.00351	0.000398265	0.00973402
F10	coagulation factor X [Source:MGI Symbol;Acc:MGI:103107]	2.96031	1.56575	0.00275092	0.0363055
CD209D	CD209d antigen [Source:MGI Symbol;Acc:MGI:2157947]	0.35624	-1.48908	0.00110663	0.0195126
COL4A1	collagen, type IV, alpha 1 [Source:MGI Symbol;Acc:MGI:88454]	2.28761	1.19384	2.28E-07	3.71E-05
COL4A2	collagen, type IV, alpha 2 [Source:MGI Symbol;Acc:MGI:88455]	2.29813	1.20046	3.34E-07	4.96E-05
RAB20	RAB20, member RAS oncogene family [Source:MGI Symbol;Acc:MGI:102789]	2.39123	1.25776	0.000801775	0.0156826
IDO1	indoleamine 2,3-dioxygenase 1 [Source:MGI Symbol;Acc:MGI:96416]	18.747	4.22859	8.33E-05	0.00318699
ADAM5	a disintegrin and metallopeptidase domain 5 [Source:MGI Symbol;Acc:MGI:104730]	0.344714	-1.53653	0.00138881	0.0228035
ADAM9	a disintegrin and metallopeptidase domain 9 (meltrin gamma) [Source:MGI Symbol;Acc:MGI:105376]	1.73949	0.79866	6.52E-05	0.00269291
TENM3	teneurin transmembrane protein 3 [Source:MGI Symbol;Acc:MGI:1345183]	0.428575	-1.22238	0.00322744	0.0408058
FGL1	fibrinogen-like protein 1 [Source:MGI Symbol;Acc:MGI:102795]	6.69714	2.74354	0.000151153	0.00488178
PDGFRL	platelet-derived growth factor receptor-like [Source:MGI Symbol;Acc:MGI:1916047]	0.451996	-1.14562	0.000482043	0.0109562
KLHL2	kelch-like 2, Mayven [Source:MGI Symbol;Acc:MGI:1924363]	1.67435	0.743598	0.00250164	0.0340487
HPGD	hydroxyprostaglandin dehydrogenase 15 (NAD) [Source:MGI Symbol;Acc:MGI:108085]	2.32378	1.21647	0.000268262	0.00740538
NR3C2	nuclear receptor subfamily 3, group C, member 2 [Source:MGI Symbol;Acc:MGI:99459]	0.542738	-0.881672	0.00157151	0.024685
SORBS2	sorbin and SH3 domain containing 2 [Source:MGI Symbol;Acc:MGI:1924574]	0.497947	-1.00594	0.00218689	0.031265
NKD1	naked cuticle 1 [Source:MGI Symbol;Acc:MGI:2135954]	1.82998	0.871824	0.000959909	0.0178417
TECR	trans-2,3-enoyl-CoA reductase [Source:MGI Symbol;Acc:MGI:1915408]	0.579399	-0.787371	0.000419953	0.0100547
CES1F	carboxylesterase 1F [Source:MGI Symbol;Acc:MGI:2142687]	0.298666	-1.7434	0.000661927	0.0137383
IL34	interleukin 34 [Source:MGI Symbol;Acc:MGI:1923777]	1.54386	0.626546	0.000226301	0.00651771
MT2	metallothionein 2 [Source:MGI Symbol;Acc:MGI:97172]	9.24956	3.20938	0.00181268	0.0272278
MT1	metallothionein 1 [Source:MGI Symbol;Acc:MGI:97171]	5.28786	2.40268	0.00144372	0.0233911
CCL17	chemokine (C-C motif) ligand 17 [Source:MGI Symbol;Acc:MGI:1329039]	3.07738	1.6217	0.00161654	0.0251302
DRC7	dynein regulatory complex subunit 7 [Source:MGI Symbol;Acc:MGI:2685616]	0.524153	-0.93194	0.00097145	0.0179847
B3GNT3	UDP-GlcNAc:betaGal beta-1,3-N-acetylglucosaminyltransferase 3 [Source:MGI Symbol;Acc:MGI:2152535]	2.07607	1.05386	0.000155441	0.00498737
JAK3	Janus kinase 3 [Source:MGI Symbol;Acc:MGI:99928]	1.84983	0.887393	5.69E-08	1.21E-05
DNAAF1	dynein, axonemal assembly factor 1 [Source:MGI Symbol;Acc:MGI:1915520]	0.533998	-0.905094	0.000689799	0.0140486
COMP	cartilage oligomeric matrix protein [Source:MGI Symbol;Acc:MGI:88469]	0.0780099	-3.6802	2.51E-07	3.93E-05
HSD11B2	hydroxysteroid 11-beta dehydrogenase 2 [Source:MGI Symbol;Acc:MGI:104720]	8.01118	3.00202	1.42E-06	0.000144759
TSNAXIP1	translin-associated factor X (Tsnax) interacting protein 1 [Source:MGI Symbol;Acc:MGI:1919486]	0.449549	-1.15345	9.98E-06	0.000664431
PSMB10	proteasome (prosome, macropain) subunit, beta type 10 [Source:MGI Symbol;Acc:MGI:1096380]	2.36248	1.2403	0.000555662	0.0120038
1700012B09RIK	RIKEN cDNA 1700012B09 gene [Source:MGI Symbol;Acc:MGI:1916575]	0.575717	-0.796568	0.00398066	0.0473039
4931406C07RIK	RIKEN cDNA 4931406C07 gene [Source:MGI Symbol;Acc:MGI:1918234]	0.637078	-0.650458	5.21E-05	0.0023095
BMPER	BMP-binding endothelial regulator [Source:MGI Symbol;Acc:MGI:1920480]	2.71581	1.44138	7.79E-07	8.87E-05
DBNDD1	dysbindin (dystrobrevin binding protein 1) domain containing 1 [Source:MGI Symbol;Acc:MGI:1919435]	0.507302	-0.979083	9.69E-05	0.00355
JAM3	junction adhesion molecule 3 [Source:MGI Symbol;Acc:MGI:1933825]	0.651838	-0.617414	0.000103589	0.00374068
BIRC3	baculoviral IAP repeat-containing 3 [Source:MGI Symbol;Acc:MGI:1197007]	1.95101	0.964218	0.0039067	0.0466516
SESN3	sestrin 3 [Source:MGI Symbol;Acc:MGI:1922997]	0.606348	-0.721783	0.00263098	0.0351794
USP2	ubiquitin specific peptidase 2 [Source:MGI Symbol;Acc:MGI:1858178]	0.426241	-1.23026	0.0017023	0.0261313
DIXDC1	DIX domain containing 1 [Source:MGI Symbol;Acc:MGI:2679721]	0.466828	-1.09904	0.000184431	0.0057025
TAGLN	transgelin [Source:MGI Symbol;Acc:MGI:106012]	0.447029	-1.16156	1.56E-05	0.00093847
HYOU1	hypoxia up-regulated 1 [Source:MGI Symbol;Acc:MGI:108030]	1.66715	0.737387	1.15E-07	2.12E-05
FEZ1	fasciculation and elongation protein zeta 1 (zygin I) [Source:MGI Symbol;Acc:MGI:2670976]	0.392834	-1.34801	0.000314392	0.00815004
ROBO4	roundabout guidance receptor 4 [Source:MGI Symbol;Acc:MGI:1921394]	1.72131	0.783507	0.00220536	0.0314602
SCG3	secretogranin III [Source:MGI Symbol;Acc:MGI:103032]	0.277038	-1.85185	0.00409807	0.0482016
FAM81A	family with sequence similarity 81, member A [Source:MGI Symbol;Acc:MGI:1924136]	0.540442	-0.887789	0.000621839	0.0130867
CALML4	calmodulin-like 4 [Source:MGI Symbol;Acc:MGI:1922850]	0.475407	-1.07276	0.000203089	0.00610576
USP28	ubiquitin specific peptidase 28 [Source:MGI Symbol;Acc:MGI:2442293]	0.61045	-0.712056	0.00175345	0.0266862
DNAJA4	DnaJ heat shock protein family (Hsp40) member A4 [Source:MGI Symbol;Acc:MGI:1927638]	0.620638	-0.688176	0.0015442	0.0243837
CELF6	CUGBP, Elav-like family member 6 [Source:MGI Symbol;Acc:MGI:1923433]	0.149891	-2.73801	0.000524677	0.0115903
CYP1A1	cytochrome P450, family 1, subfamily a, polypeptide 1 [Source:MGI Symbol;Acc:MGI:88588]	0.230941	-2.11441	0.000156908	0.00501872
HCN4	hyperpolarization-activated, cyclic nucleotide-gated K+ 4 [Source:MGI Symbol;Acc:MGI:1298209]	0.314468	-1.66902	0.00295091	0.0382282
CTSH	cathepsin H [Source:MGI Symbol;Acc:MGI:107285]	1.92986	0.948497	1.53E-07	2.63E-05
RBPMS2	RNA binding protein with multiple splicing 2 [Source:MGI Symbol;Acc:MGI:1919223]	0.515803	-0.955107	0.000295782	0.00780194
ME1	malic enzyme 1, NADP(+)-dependent, cytosolic [Source:MGI Symbol;Acc:MGI:97043]	0.283541	-1.81837	7.14E-05	0.0028656
KIF9	kinesin family member 9 [Source:MGI Symbol;Acc:MGI:1098237]	0.523216	-0.934522	0.000207599	0.00618444
FBXL2	F-box and leucine-rich repeat protein 2 [Source:MGI Symbol;Acc:MGI:1919429]	0.543305	-0.880167	0.000273605	0.00747905
MYD88	myeloid differentiation primary response gene 88 [Source:MGI Symbol;Acc:MGI:108005]	1.90584	0.930426	0.000314279	0.00815004
SCN5A	sodium channel, voltage-gated, type V, alpha [Source:MGI Symbol;Acc:MGI:98251]	0.403638	-1.30887	0.000836431	0.0161605
CSRNP1	cysteine-serine-rich nuclear protein 1 [Source:MGI Symbol;Acc:MGI:2387989]	1.90045	0.926343	0.000641886	0.0134507
VIPR1	vasoactive intestinal peptide receptor 1 [Source:MGI Symbol;Acc:MGI:109272]	0.365456	-1.45223	3.43E-06	0.00028343
LYZL4	lysozyme-like 4 [Source:MGI Symbol;Acc:MGI:1916282]	0.171676	-2.54224	0.00186671	0.0277959
SLCO2A1	solute carrier organic anion transporter family, member 2a1 [Source:MGI Symbol;Acc:MGI:1346021]	2.24077	1.16399	0.000130669	0.00439966
ACP3	acid phosphatase 3 [Source:MGI Symbol;Acc:MGI:1928480]	0.414233	-1.27149	0.000173488	0.00544151
MANF	mesencephalic astrocyte-derived neurotrophic factor [Source:MGI Symbol;Acc:MGI:1922090]	1.8469	0.885109	7.78E-05	0.00303409
CISH	cytokine inducible SH2-containing protein [Source:MGI Symbol;Acc:MGI:103159]	1.76063	0.816095	0.0002374	0.00675346
BSN	bassoon [Source:MGI Symbol;Acc:MGI:1277955]	0.429779	-1.21833	0.00300876	0.0387516
MST1	macrophage stimulating 1 (hepatocyte growth factor-like) [Source:MGI Symbol;Acc:MGI:96080]	0.416163	-1.26478	5.72E-05	0.0024626
CDHR4	cadherin-related family member 4 [Source:MGI Symbol;Acc:MGI:1916648]	0.522261	-0.937156	0.00228767	0.0321654
UBA7	ubiquitin-like modifier activating enzyme 7 [Source:MGI Symbol;Acc:MGI:1349462]	1.80058	0.848466	0.000935934	0.0175293
6820408C15RIK	RIKEN cDNA 6820408C15 gene [Source:MGI Symbol;Acc:MGI:3045333]	0.544872	-0.876011	0.000251921	0.00705378
OAS2	2'-5' oligoadenylate synthetase 2 [Source:MGI Symbol;Acc:MGI:2180852]	2.3848	1.25387	0.000422309	0.0100675
NLRP3	NLR family, pyrin domain containing 3 [Source:MGI Symbol;Acc:MGI:2653833]	3.7902	1.92228	0.000293488	0.0077705
RESF1	retroelement silencing factor 1 [Source:MGI Symbol;Acc:MGI:1914496]	1.69663	0.762676	0.00126421	0.0212522
SBSPON	somatomedin B and thrombospondin, type 1 domain containing [Source:MGI Symbol;Acc:MGI:2684952]	0.247181	-2.01636	4.30E-07	5.69E-05
PRAM1	PML-RAR alpha-regulated adaptor molecule 1 [Source:MGI Symbol;Acc:MGI:3576625]	5.05934	2.33895	0.0010565	0.0189494
CHRM1	cholinergic receptor, muscarinic 1, CNS [Source:MGI Symbol;Acc:MGI:88396]	0.284932	-1.81131	0.00116957	0.0202215
LAMA1	laminin, alpha 1 [Source:MGI Symbol;Acc:MGI:99892]	4.25577	2.08942	7.97E-05	0.00308559
SRXN1	sulfiredoxin 1 homolog (S. cerevisiae) [Source:MGI Symbol;Acc:MGI:104971]	1.57059	0.65131	0.00356896	0.0439043
ANK2	ankyrin 2, brain [Source:MGI Symbol;Acc:MGI:88025]	0.35492	-1.49443	0.000366829	0.00912317
UGT8A	UDP galactosyltransferase 8A [Source:MGI Symbol;Acc:MGI:109522]	0.342247	-1.54689	1.40E-06	0.000143177
CCDC85A	coiled-coil domain containing 85A [Source:MGI Symbol;Acc:MGI:2445069]	2.27283	1.18449	4.66E-05	0.00211399
ACSL3	acyl-CoA synthetase long-chain family member 3 [Source:MGI Symbol;Acc:MGI:1921455]	0.5694	-0.812486	0.000351982	0.00880946
ADGRE4	adhesion G protein-coupled receptor E4 [Source:MGI Symbol;Acc:MGI:1196464]	0.472544	-1.08148	0.00242419	0.0334364
ITGBL1	integrin, beta-like 1 [Source:MGI Symbol;Acc:MGI:2443439]	0.475802	-1.07157	1.99E-06	0.000184319
CFAP95	cilia and flagella associated protein 95 [Source:MGI Symbol;Acc:MGI:1914733]	0.60911	-0.715225	0.00416578	0.0487635
CLEC1A	C-type lectin domain family 1, member a [Source:MGI Symbol;Acc:MGI:2444151]	2.29104	1.196	0.00100583	0.0183469
S100B	S100 protein, beta polypeptide, neural [Source:MGI Symbol;Acc:MGI:98217]	0.241936	-2.04731	2.78E-11	3.14E-08
AA467197	expressed sequence AA467197 [Source:MGI Symbol;Acc:MGI:3034182]	11.9759	3.58206	5.52E-06	0.000405825
PRRG3	proline rich Gla (G-carboxyglutamic acid) 3 (transmembrane) [Source:MGI Symbol;Acc:MGI:2685214]	1.73314	0.79339	2.34E-05	0.00128122
SNAP91	synaptosomal-associated protein 91 [Source:MGI Symbol;Acc:MGI:109132]	0.186129	-2.42562	0.00136824	0.0225035
UPB1	ureidopropionase, beta [Source:MGI Symbol;Acc:MGI:2143535]	0.370594	-1.43209	0.00214666	0.0307646
ADAMTS15	a disintegrin-like and metallopeptidase (reprolysin type) with thrombospondin type 1 motif, 15 [Source:MGI Symbol;Acc:MGI:2449569]	3.70451	1.88928	7.65E-10	5.55E-07
CRYZL2	crystallin zeta like 2 [Source:MGI Symbol;Acc:MGI:2448516]	0.592944	-0.754033	0.000940157	0.0175915
PRSS35	protease, serine 35 [Source:MGI Symbol;Acc:MGI:2444800]	0.281247	-1.83009	7.32E-07	8.38E-05
CASP4	caspase 4, apoptosis-related cysteine peptidase [Source:MGI Symbol;Acc:MGI:107700]	2.91132	1.54167	0.000471763	0.0108468
NDN	necdin, MAGE family member [Source:MGI Symbol;Acc:MGI:97290]	0.597566	-0.742829	0.00408493	0.0481338
AKR1C14	aldo-keto reductase family 1, member C14 [Source:MGI Symbol;Acc:MGI:2145458]	4.37245	2.12844	3.27E-08	7.99E-06
EGR3	early growth response 3 [Source:MGI Symbol;Acc:MGI:1306780]	0.354869	-1.49464	4.51E-07	5.73E-05
3300002A11RIK	RIKEN cDNA 3300002A11 gene [Source:MGI Symbol;Acc:MGI:1919073]	0.350093	-1.51419	5.94E-05	0.0025248
EPHX4	epoxide hydrolase 4 [Source:MGI Symbol;Acc:MGI:2686228]	0.360992	-1.46996	3.09E-08	7.76E-06
FGG	fibrinogen gamma chain [Source:MGI Symbol;Acc:MGI:95526]	5.89652	2.55986	0.00130277	0.0217559
CDKL4	cyclin dependent kinase like 4 [Source:MGI Symbol;Acc:MGI:3587025]	0.496596	-1.00986	0.000195351	0.0059462
FANCD2	Fanconi anemia, complementation group D2 [Source:MGI Symbol;Acc:MGI:2448480]	0.625843	-0.676126	0.00421371	0.049194
CCDC17	coiled-coil domain containing 17 [Source:MGI Symbol;Acc:MGI:1915667]	0.491397	-1.02504	5.90E-06	0.000426225
ATP2C2	ATPase, Ca++ transporting, type 2C, member 2 [Source:MGI Symbol;Acc:MGI:1916297]	0.553344	-0.853752	0.00166634	0.0257408
ANKMY1	ankyrin repeat and MYND domain containing 1 [Source:MGI Symbol;Acc:MGI:3045261]	0.395109	-1.33968	0.000828863	0.0160882
HDAC11	histone deacetylase 11 [Source:MGI Symbol;Acc:MGI:2385252]	0.496434	-1.01033	0.000291293	0.0077705
BATF	basic leucine zipper transcription factor, ATF-like [Source:MGI Symbol;Acc:MGI:1859147]	2.23398	1.15961	0.00375848	0.045408
JDP2	Jun dimerization protein 2 [Source:MGI Symbol;Acc:MGI:1932093]	1.699	0.764686	0.000976099	0.0180025
FHOD3	formin homology 2 domain containing 3 [Source:MGI Symbol;Acc:MGI:1925847]	0.227339	-2.13708	0.00119663	0.0205443
SLC26A2	solute carrier family 26 (sulfate transporter), member 2 [Source:MGI Symbol;Acc:MGI:892977]	0.552843	-0.855057	7.98E-05	0.00308559
RAMP1	receptor (calcitonin) activity modifying protein 1 [Source:MGI Symbol;Acc:MGI:1858418]	0.532761	-0.908439	0.0013349	0.0220664
PARP14	poly (ADP-ribose) polymerase family, member 14 [Source:MGI Symbol;Acc:MGI:1919489]	2.23671	1.16138	0.00016428	0.00522061
GBP8	guanylate-binding protein 8 [Source:MGI Symbol;Acc:MGI:1923324]	3.6884	1.883	0.000786756	0.0154292
IFIT1	interferon-induced protein with tetratricopeptide repeats 1 [Source:MGI Symbol;Acc:MGI:99450]	3.38694	1.75998	0.000410796	0.00990161
SIX4	sine oculis-related homeobox 4 [Source:MGI Symbol;Acc:MGI:106034]	0.356848	-1.48662	4.78E-08	1.09E-05
PKD2	polycystin 2, transient receptor potential cation channel [Source:MGI Symbol;Acc:MGI:1099818]	1.52392	0.607786	0.00092415	0.0173751
SCARA3	scavenger receptor class A, member 3 [Source:MGI Symbol;Acc:MGI:2444418]	0.410258	-1.2854	3.72E-06	0.000301328
DYNLRB2	dynein light chain roadblock-type 2 [Source:MGI Symbol;Acc:MGI:1922715]	0.472679	-1.08107	1.57E-05	0.00093847
CASKIN2	CASK-interacting protein 2 [Source:MGI Symbol;Acc:MGI:2157062]	1.70141	0.766734	0.000923995	0.0173751
FBXO16	F-box protein 16 [Source:MGI Symbol;Acc:MGI:1354706]	0.545791	-0.873578	0.0022513	0.031837
SEMA3F	sema domain, immunoglobulin domain (Ig), short basic domain, secreted, (semaphorin) 3F [Source:MGI Symbol;Acc:MGI:1096347]	1.93742	0.954139	2.82E-05	0.00146358
DNAI2	dynein axonemal intermediate chain 2 [Source:MGI Symbol;Acc:MGI:2685574]	0.55632	-0.846013	0.00224226	0.0317781
CD207	CD207 antigen [Source:MGI Symbol;Acc:MGI:2180021]	0.35943	-1.47622	0.00160004	0.0249927
CXCL10	chemokine (C-X-C motif) ligand 10 [Source:MGI Symbol;Acc:MGI:1352450]	35.5135	5.1503	9.83E-08	1.90E-05
ARL4D	ADP-ribosylation factor-like 4D [Source:MGI Symbol;Acc:MGI:1933155]	2.12358	1.0865	0.000418655	0.0100453
TMEM106A	transmembrane protein 106A [Source:MGI Symbol;Acc:MGI:1922056]	1.70659	0.771113	0.000276282	0.00753118
NEK11	NIMA (never in mitosis gene a)-related expressed kinase 11 [Source:MGI Symbol;Acc:MGI:2442276]	0.510343	-0.970462	0.00066419	0.0137669
DNAI4	dynein axonemal intermediate chain 4 [Source:MGI Symbol;Acc:MGI:2385328]	0.551579	-0.85836	0.000617318	0.0130196
FAM124A	family with sequence similarity 124, member A [Source:MGI Symbol;Acc:MGI:3645930]	1.61101	0.687963	0.00179493	0.0270789
UBD	ubiquitin D [Source:MGI Symbol;Acc:MGI:1344410]	28.2379	4.81956	0.00191123	0.0282741
ANO4	anoctamin 4 [Source:MGI Symbol;Acc:MGI:2443344]	0.0763267	-3.71167	0.00280845	0.0368845
CCL12	chemokine (C-C motif) ligand 12 [Source:MGI Symbol;Acc:MGI:108224]	5.90885	2.56288	1.66E-06	0.000161381
NFKBIZ	nuclear factor of kappa light polypeptide gene enhancer in B cells inhibitor, zeta [Source:MGI Symbol;Acc:MGI:1931595]	2.30589	1.20532	0.00416194	0.0487477
CCL7	chemokine (C-C motif) ligand 7 [Source:MGI Symbol;Acc:MGI:99512]	8.54196	3.09457	1.27E-05	0.000802218
CCL2	chemokine (C-C motif) ligand 2 [Source:MGI Symbol;Acc:MGI:98259]	8.5585	3.09736	0.000293375	0.0077705
TNNI3	troponin I, cardiac 3 [Source:MGI Symbol;Acc:MGI:98783]	0.183688	-2.44467	2.36E-05	0.00129216
GALM	galactose mutarotase [Source:MGI Symbol;Acc:MGI:2442420]	0.56853	-0.814691	0.000267795	0.00740294
PLK5	polo like kinase 5 [Source:MGI Symbol;Acc:MGI:3026984]	0.257393	-1.95795	1.81E-06	0.000172341
CCDC180	coiled-coil domain containing 180 [Source:MGI Symbol;Acc:MGI:2685871]	0.5619	-0.831615	0.00232252	0.0325852
IGFBPL1	insulin-like growth factor binding protein-like 1 [Source:MGI Symbol;Acc:MGI:1933198]	0.12248	-3.02938	0.00351141	0.0433669
KRT17	keratin 17 [Source:MGI Symbol;Acc:MGI:96691]	0.161001	-2.63486	9.47E-07	0.000103585
ALDH1B1	aldehyde dehydrogenase 1 family, member B1 [Source:MGI Symbol;Acc:MGI:1919785]	0.356015	-1.48999	7.65E-06	0.000540128
KY	kyphoscoliosis peptidase [Source:MGI Symbol;Acc:MGI:96709]	0.190791	-2.38994	0.000480725	0.0109562
CBARP	calcium channel, voltage-dependent, beta subunit associated regulatory protein [Source:MGI Symbol;Acc:MGI:1354170]	0.555182	-0.848968	0.00251256	0.0341262
SBNO2	strawberry notch 2 [Source:MGI Symbol;Acc:MGI:2448490]	2.2322	1.15847	9.71E-05	0.00355382
MELK	maternal embryonic leucine zipper kinase [Source:MGI Symbol;Acc:MGI:106924]	0.446441	-1.16346	1.89E-05	0.00108904
THRSP	thyroid hormone responsive [Source:MGI Symbol;Acc:MGI:109126]	0.0954776	-3.38869	0.000457067	0.0106751
ISG15	ISG15 ubiquitin-like modifier [Source:MGI Symbol;Acc:MGI:1855694]	3.92857	1.974	0.000234741	0.0067071
ACTA2	actin alpha 2, smooth muscle, aorta [Source:MGI Symbol;Acc:MGI:87909]	0.436045	-1.19745	1.18E-06	0.000124057
CDHR3	cadherin-related family member 3 [Source:MGI Symbol;Acc:MGI:1916014]	0.41881	-1.25563	0.00030527	0.00798763
SYT1	synaptotagmin I [Source:MGI Symbol;Acc:MGI:99667]	0.230913	-2.11458	0.0032442	0.0409648
DCDC2A	doublecortin domain containing 2a [Source:MGI Symbol;Acc:MGI:2652818]	0.447367	-1.16047	7.52E-05	0.00296192
H2-Q4	histocompatibility 2, Q region locus 4 [Source:MGI Symbol;Acc:MGI:95933]	2.21854	1.14961	0.000303423	0.00796059
ALDH5A1	aldhehyde dehydrogenase family 5, subfamily A1 [Source:MGI Symbol;Acc:MGI:2441982]	0.601323	-0.733787	0.000281841	0.00764016
NME5	NME/NM23 family member 5 [Source:MGI Symbol;Acc:MGI:1922783]	0.532138	-0.910128	7.92E-05	0.0030771
ZFP57	zinc finger protein 57 [Source:MGI Symbol;Acc:MGI:99204]	1.7194	0.781907	0.00148757	0.0238842
FMNL2	formin-like 2 [Source:MGI Symbol;Acc:MGI:1918659]	2.81017	1.49066	0.000126596	0.00429419
TM6SF2	transmembrane 6 superfamily member 2 [Source:MGI Symbol;Acc:MGI:1933210]	0.575576	-0.796921	0.00277503	0.0365252
LRRN3	leucine rich repeat protein 3, neuronal [Source:MGI Symbol;Acc:MGI:106036]	0.497373	-1.0076	0.00089427	0.0170094
CSGALNACT1	chondroitin sulfate N-acetylgalactosaminyltransferase 1 [Source:MGI Symbol;Acc:MGI:2442354]	1.8236	0.866788	0.000774272	0.0152763
P2RY13	purinergic receptor P2Y, G-protein coupled 13 [Source:MGI Symbol;Acc:MGI:1921441]	2.05963	1.04239	0.0036861	0.044838
CRACD	capping protein inhibiting regulator of actin [Source:MGI Symbol;Acc:MGI:2444817]	0.526367	-0.925859	0.000461103	0.0107437
CARD11	caspase recruitment domain family, member 11 [Source:MGI Symbol;Acc:MGI:1916978]	0.540629	-0.887289	0.00224168	0.0317781
AKAP14	A kinase (PRKA) anchor protein 14 [Source:MGI Symbol;Acc:MGI:3618288]	0.396023	-1.33635	1.61E-05	0.000961574
NDRG4	N-myc downstream regulated gene 4 [Source:MGI Symbol;Acc:MGI:2384590]	0.300833	-1.73296	1.67E-08	4.89E-06
DENND3	DENN domain containing 3 [Source:MGI Symbol;Acc:MGI:2146009]	2.1228	1.08597	0.000171653	0.00540998
TTLL7	tubulin tyrosine ligase-like family, member 7 [Source:MGI Symbol;Acc:MGI:1918142]	1.93775	0.954384	3.92E-05	0.00189588
DNER	delta/notch-like EGF repeat containing [Source:MGI Symbol;Acc:MGI:2152889]	0.253092	-1.98227	1.42E-07	2.48E-05
ANLN	anillin, actin binding protein [Source:MGI Symbol;Acc:MGI:1920174]	0.554434	-0.850912	2.67E-05	0.00142886
IGFLR1	IGF-like family receptor 1 [Source:MGI Symbol;Acc:MGI:3655979]	0.398871	-1.32601	0.00244528	0.0336562
LPAR3	lysophosphatidic acid receptor 3 [Source:MGI Symbol;Acc:MGI:1929469]	0.37626	-1.4102	1.67E-05	0.000980791
ARHGEF26	Rho guanine nucleotide exchange factor (GEF) 26 [Source:MGI Symbol;Acc:MGI:1918053]	2.1222	1.08556	0.000248309	0.00699727
CFAP221	cilia and flagella associated protein 221 [Source:MGI Symbol;Acc:MGI:2684947]	0.425067	-1.23424	8.37E-05	0.00319435
FREM2	Fras1 related extracellular matrix protein 2 [Source:MGI Symbol;Acc:MGI:2444465]	0.43187	-1.21133	0.00394563	0.0469731
AZGP1	alpha-2-glycoprotein 1, zinc [Source:MGI Symbol;Acc:MGI:103163]	0.17978	-2.47569	2.88E-14	8.06E-11
LRG1	leucine-rich alpha-2-glycoprotein 1 [Source:MGI Symbol;Acc:MGI:1924155]	4.95615	2.30922	6.00E-09	2.40E-06
TTC29	tetratricopeptide repeat domain 29 [Source:MGI Symbol;Acc:MGI:1920551]	0.416512	-1.26357	7.08E-05	0.00284938
FER1L6	fer-1-like 6 (C. elegans) [Source:MGI Symbol;Acc:MGI:3645398]	0.215284	-2.21568	0.000170026	0.00537885
TMPRSS13	transmembrane protease, serine 13 [Source:MGI Symbol;Acc:MGI:2682935]	0.279946	-1.83678	0.000677258	0.0138765
CFAP61	cilia and flagella associated protein 61 [Source:MGI Symbol;Acc:MGI:1926024]	0.410953	-1.28295	0.00055085	0.0119925
PACRG	PARK2 co-regulated [Source:MGI Symbol;Acc:MGI:1916560]	0.547555	-0.868924	9.23E-05	0.00343734
ISLR	immunoglobulin superfamily containing leucine-rich repeat [Source:MGI Symbol;Acc:MGI:1349645]	0.376667	-1.40864	0.000212633	0.00626756
ZFYVE28	zinc finger, FYVE domain containing 28 [Source:MGI Symbol;Acc:MGI:2684992]	0.555787	-0.847396	0.00273186	0.0362249
CLIC4	chloride intracellular channel 4 (mitochondrial) [Source:MGI Symbol;Acc:MGI:1352754]	1.6538	0.725785	0.00183702	0.0275299
DZANK1	double zinc ribbon and ankyrin repeat domains 1 [Source:MGI Symbol;Acc:MGI:2139080]	0.441618	-1.17913	0.00370216	0.0449517
TAP1	transporter 1, ATP-binding cassette, sub-family B (MDR/TAP) [Source:MGI Symbol;Acc:MGI:98483]	3.27877	1.71315	0.000110566	0.00392028
CCN3	cellular communication network factor 3 [Source:MGI Symbol;Acc:MGI:109185]	0.58524	-0.772899	0.00297166	0.0384411
ENPP1	ectonucleotide pyrophosphatase/phosphodiesterase 1 [Source:MGI Symbol;Acc:MGI:97370]	0.48149	-1.05442	9.56E-05	0.00351692
ICAM1	intercellular adhesion molecule 1 [Source:MGI Symbol;Acc:MGI:96392]	3.15023	1.65546	7.86E-08	1.57E-05
HTRA4	HtrA serine peptidase 4 [Source:MGI Symbol;Acc:MGI:3036260]	0.502836	-0.99184	0.00308575	0.0394789
SHANK2	SH3 and multiple ankyrin repeat domains 2 [Source:MGI Symbol;Acc:MGI:2671987]	0.445428	-1.16674	0.000709903	0.0143684
TOB1	transducer of ErbB-2.1 [Source:MGI Symbol;Acc:MGI:1349721]	0.528003	-0.921382	1.36E-07	2.40E-05
KCNH3	potassium voltage-gated channel, subfamily H (eag-related), member 3 [Source:MGI Symbol;Acc:MGI:1341723]	0.521852	-0.938288	0.000874016	0.0167269
ADGRL3	adhesion G protein-coupled receptor L3 [Source:MGI Symbol;Acc:MGI:2441950]	2.74803	1.4584	0.000107901	0.00385371
ATOH8	atonal bHLH transcription factor 8 [Source:MGI Symbol;Acc:MGI:1918343]	1.57223	0.652814	0.0029123	0.0379188
RGS22	regulator of G-protein signalling 22 [Source:MGI Symbol;Acc:MGI:3613651]	0.440867	-1.18159	0.00316619	0.0401872
ARMC3	armadillo repeat containing 3 [Source:MGI Symbol;Acc:MGI:1918132]	0.373955	-1.41906	2.87E-05	0.00148405
NEK5	NIMA (never in mitosis gene a)-related expressed kinase 5 [Source:MGI Symbol;Acc:MGI:2142824]	0.469891	-1.0896	2.68E-05	0.00142886
IQCH	IQ motif containing H [Source:MGI Symbol;Acc:MGI:1925500]	0.258736	-1.95045	0.0001137	0.00399278
TGM2	transglutaminase 2, C polypeptide [Source:MGI Symbol;Acc:MGI:98731]	2.20383	1.14001	4.35E-09	2.13E-06
RTKN2	rhotekin 2 [Source:MGI Symbol;Acc:MGI:2158417]	2.19621	1.13502	6.90E-05	0.00281151
CPE	carboxypeptidase E [Source:MGI Symbol;Acc:MGI:101932]	0.394697	-1.34118	0.000105113	0.00378175
CCR7	chemokine (C-C motif) receptor 7 [Source:MGI Symbol;Acc:MGI:103011]	0.472946	-1.08025	0.00377318	0.0455575
CFAP68	cilia and flagella associated protein 68 [Source:MGI Symbol;Acc:MGI:1915971]	0.661433	-0.596333	0.0001434	0.004686
ITPRID1	ITPR interacting domain containing 1 [Source:MGI Symbol;Acc:MGI:2685304]	0.233549	-2.0982	1.68E-07	2.83E-05
ARAP2	ArfGAP with RhoGAP domain, ankyrin repeat and PH domain 2 [Source:MGI Symbol;Acc:MGI:2684416]	1.60319	0.680945	0.00246409	0.0337624
DNAH10	dynein, axonemal, heavy chain 10 [Source:MGI Symbol;Acc:MGI:1860299]	0.521157	-0.940211	0.00104674	0.0188471
SOCS1	suppressor of cytokine signaling 1 [Source:MGI Symbol;Acc:MGI:1354910]	4.76123	2.25133	0.00132502	0.0220095
NOD1	nucleotide-binding oligomerization domain containing 1 [Source:MGI Symbol;Acc:MGI:1341839]	1.69722	0.763175	0.000215739	0.00633051
DLEC1	deleted in lung and esophageal cancer 1 [Source:MGI Symbol;Acc:MGI:2443671]	0.425856	-1.23156	0.000580789	0.012464
CSF3	colony stimulating factor 3 (granulocyte) [Source:MGI Symbol;Acc:MGI:1339751]	159.675	7.31899	0.000143341	0.004686
FKBP14	FK506 binding protein 14 [Source:MGI Symbol;Acc:MGI:2387639]	2.11223	1.07876	1.07E-05	0.00069833
ATP13A4	ATPase type 13A4 [Source:MGI Symbol;Acc:MGI:1924456]	0.465245	-1.10394	0.00288447	0.037712
AW551984	expressed sequence AW551984 [Source:MGI Symbol;Acc:MGI:2143322]	0.171091	-2.54717	0.0012556	0.0212216
CRYGN	crystallin, gamma N [Source:MGI Symbol;Acc:MGI:2449167]	10.8246	3.43624	8.71E-05	0.00331277
SPON1	spondin 1, (f-spondin) extracellular matrix protein [Source:MGI Symbol;Acc:MGI:2385287]	1.96981	0.978053	0.000372581	0.00923057
ENPP6	ectonucleotide pyrophosphatase/phosphodiesterase 6 [Source:MGI Symbol;Acc:MGI:2445171]	0.346566	-1.5288	1.74E-05	0.00101449
TAPBPL	TAP binding protein-like [Source:MGI Symbol;Acc:MGI:2384853]	2.70183	1.43394	1.38E-05	0.000859024
SEMA7A	sema domain, immunoglobulin domain (Ig), and GPI membrane anchor, (semaphorin) 7A [Source:MGI Symbol;Acc:MGI:1306826]	5.20501	2.3799	5.34E-10	4.35E-07
BPHL	biphenyl hydrolase-like (serine hydrolase, breast epithelial mucin-associated antigen) [Source:MGI Symbol;Acc:MGI:1915271]	0.618647	-0.692811	0.00314069	0.0399412
KCNH2	potassium voltage-gated channel, subfamily H (eag-related), member 2 [Source:MGI Symbol;Acc:MGI:1341722]	0.369642	-1.4358	6.04E-05	0.00253617
ARL5C	ADP-ribosylation factor-like 5C [Source:MGI Symbol;Acc:MGI:3028577]	0.632477	-0.660915	0.00380281	0.0457741
PCP4L1	Purkinje cell protein 4-like 1 [Source:MGI Symbol;Acc:MGI:1913675]	0.360971	-1.47004	1.35E-06	0.000139818
OLFML2B	olfactomedin-like 2B [Source:MGI Symbol;Acc:MGI:2443310]	0.646821	-0.628561	0.00302162	0.0388398
PARP12	poly (ADP-ribose) polymerase family, member 12 [Source:MGI Symbol;Acc:MGI:2143990]	1.84198	0.881254	2.01E-05	0.00113567
GDF15	growth differentiation factor 15 [Source:MGI Symbol;Acc:MGI:1346047]	5.82702	2.54276	4.91E-12	6.86E-09
REEP2	receptor accessory protein 2 [Source:MGI Symbol;Acc:MGI:2385070]	0.480797	-1.0565	0.00158426	0.0248256
LRRC56	leucine rich repeat containing 56 [Source:MGI Symbol;Acc:MGI:1917802]	0.637523	-0.64945	0.000693959	0.0140994
FSD2	fibronectin type III and SPRY domain containing 2 [Source:MGI Symbol;Acc:MGI:2444310]	0.303278	-1.72129	5.88E-06	0.000426225
PAKAP	paralemmin A kinase anchor protein [Source:MGI Symbol;Acc:MGI:5141924]	1.96271	0.972851	0.000883044	0.0168614
SEMA6C	sema domain, transmembrane domain (TM), and cytoplasmic domain, (semaphorin) 6C [Source:MGI Symbol;Acc:MGI:1338032]	0.409155	-1.28928	0.00302233	0.0388398
SCGB3A2	secretoglobin, family 3A, member 2 [Source:MGI Symbol;Acc:MGI:2153470]	0.23507	-2.08884	1.39E-09	7.76E-07
LEFTY1	left right determination factor 1 [Source:MGI Symbol;Acc:MGI:107405]	0.559702	-0.837269	0.001478	0.0237499
SCGB1C1	secretoglobin, family 1C, member 1 [Source:MGI Symbol;Acc:MGI:2655401]	0.326093	-1.61664	1.66E-08	4.89E-06
RAP1GAP2	RAP1 GTPase activating protein 2 [Source:MGI Symbol;Acc:MGI:3028623]	0.646369	-0.62957	0.000773114	0.0152688
CFAP157	cilia and flagella associated protein 157 [Source:MGI Symbol;Acc:MGI:2447809]	0.426195	-1.23041	0.000118302	0.00410533
CPQ	carboxypeptidase Q [Source:MGI Symbol;Acc:MGI:1889205]	0.64466	-0.63339	1.05E-06	0.000112502
CHAD	chondroadherin [Source:MGI Symbol;Acc:MGI:1096866]	0.212464	-2.23471	1.19E-06	0.000124057
SPTLC3	serine palmitoyltransferase, long chain base subunit 3 [Source:MGI Symbol;Acc:MGI:2444678]	0.375224	-1.41418	0.00179194	0.0270617
WDR93	WD repeat domain 93 [Source:MGI Symbol;Acc:MGI:3646885]	0.360055	-1.47371	2.62E-07	4.07E-05
MYCBPAP	MYCBP associated protein [Source:MGI Symbol;Acc:MGI:2388726]	0.470667	-1.08722	2.48E-05	0.00134382
PRUNE2	prune homolog 2 [Source:MGI Symbol;Acc:MGI:1925004]	0.394373	-1.34237	0.000448858	0.0105336
CAMK1D	calcium/calmodulin-dependent protein kinase ID [Source:MGI Symbol;Acc:MGI:2442190]	0.604762	-0.72556	0.00152267	0.0241505
ADGRL4	adhesion G protein-coupled receptor L4 [Source:MGI Symbol;Acc:MGI:2655562]	2.26531	1.17971	4.24E-05	0.00198037
ORM1	orosomucoid 1 [Source:MGI Symbol;Acc:MGI:97443]	7.77938	2.95965	0.0037887	0.0457167
STX11	syntaxin 11 [Source:MGI Symbol;Acc:MGI:1921982]	1.58097	0.660813	0.00312414	0.0397825
PICALM	phosphatidylinositol binding clathrin assembly protein [Source:MGI Symbol;Acc:MGI:2385902]	1.61066	0.687654	0.000255258	0.00711667
SECTM1B	secreted and transmembrane 1B [Source:MGI Symbol;Acc:MGI:1929083]	18.9704	4.24568	4.73E-05	0.00213835
MARCHF4	membrane associated ring-CH-type finger 4 [Source:MGI Symbol;Acc:MGI:2683550]	0.52205	-0.937741	0.00283255	0.03711
CCDC81	coiled-coil domain containing 81 [Source:MGI Symbol;Acc:MGI:1918134]	0.47201	-1.08311	0.00135208	0.022294
CYP7B1	cytochrome P450, family 7, subfamily b, polypeptide 1 [Source:MGI Symbol;Acc:MGI:104978]	2.89844	1.53528	0.000279584	0.0076106
NCAM1	neural cell adhesion molecule 1 [Source:MGI Symbol;Acc:MGI:97281]	0.417176	-1.26127	0.0020403	0.0297003
CFAP70	cilia and flagella associated protein 70 [Source:MGI Symbol;Acc:MGI:1923920]	0.48636	-1.0399	0.000966369	0.0179277
RSPH4A	radial spoke head 4 homolog A (Chlamydomonas) [Source:MGI Symbol;Acc:MGI:3027894]	0.409754	-1.28717	4.18E-05	0.00196548
TRMT9B	tRNA methyltransferase 9B [Source:MGI Symbol;Acc:MGI:2442328]	0.511046	-0.968476	0.00170903	0.0261935
LONRF1	LON peptidase N-terminal domain and ring finger 1 [Source:MGI Symbol;Acc:MGI:3609241]	0.634412	-0.656508	0.000514309	0.0114387
LAP3	leucine aminopeptidase 3 [Source:MGI Symbol;Acc:MGI:1914238]	1.78107	0.832747	0.000350321	0.00878524
BATF2	basic leucine zipper transcription factor, ATF-like 2 [Source:MGI Symbol;Acc:MGI:1921731]	7.07997	2.82374	4.32E-07	5.69E-05
FNBP1L	formin binding protein 1-like [Source:MGI Symbol;Acc:MGI:1925642]	1.95093	0.964166	0.000181002	0.00562312
FBXL5	F-box and leucine-rich repeat protein 5 [Source:MGI Symbol;Acc:MGI:2152883]	1.77035	0.824036	0.000949152	0.0177091
KMO	kynurenine 3-monooxygenase (kynurenine 3-hydroxylase) [Source:MGI Symbol;Acc:MGI:2138151]	0.61991	-0.68987	0.00423096	0.0493203
ZFAND1	zinc finger, AN1-type domain 1 [Source:MGI Symbol;Acc:MGI:1913611]	0.59401	-0.751441	1.16E-05	0.000746666
TBC1D2	TBC1 domain family, member 2 [Source:MGI Symbol;Acc:MGI:2652885]	1.89483	0.92207	0.00018414	0.0057025
GPR37	G protein-coupled receptor 37 [Source:MGI Symbol;Acc:MGI:1313297]	0.207153	-2.27123	0.00121049	0.0207094
CCDC40	coiled-coil domain containing 40 [Source:MGI Symbol;Acc:MGI:2443893]	0.546441	-0.871863	0.00236797	0.032963
DTX4	deltex 4, E3 ubiquitin ligase [Source:MGI Symbol;Acc:MGI:2672905]	1.71429	0.77761	0.000127669	0.00431809
TIMELESS	timeless circadian clock 1 [Source:MGI Symbol;Acc:MGI:1321393]	1.64239	0.715799	3.52E-05	0.0017499
GNAZ	guanine nucleotide binding protein, alpha z subunit [Source:MGI Symbol;Acc:MGI:95780]	0.591535	-0.757464	0.000264016	0.00731916
SAA4	serum amyloid A 4 [Source:MGI Symbol;Acc:MGI:98224]	14.8232	3.88979	0.0016908	0.0260364
SAA3	serum amyloid A 3 [Source:MGI Symbol;Acc:MGI:98223]	379.329	8.56731	2.26E-13	4.02E-10
STAT2	signal transducer and activator of transcription 2 [Source:MGI Symbol;Acc:MGI:103039]	2.28799	1.19408	6.93E-06	0.000491564
IFT88	intraflagellar transport 88 [Source:MGI Symbol;Acc:MGI:98715]	0.601739	-0.73279	0.00267046	0.0355795
TNNI3K	TNNI3 interacting kinase [Source:MGI Symbol;Acc:MGI:2443276]	0.232543	-2.10443	0.00125441	0.0212216
NDP	Norrie disease (pseudoglioma) (human) [Source:MGI Symbol;Acc:MGI:102570]	0.190644	-2.39105	0.000602742	0.0127806
ANKRD6	ankyrin repeat domain 6 [Source:MGI Symbol;Acc:MGI:2154278]	0.406067	-1.30021	4.55E-06	0.000354825
ODAD1	outer dynein arm docking complex subunit 1 [Source:MGI Symbol;Acc:MGI:2446120]	0.608033	-0.717778	0.00163898	0.0254387
TTC12	tetratricopeptide repeat domain 12 [Source:MGI Symbol;Acc:MGI:2444588]	0.581559	-0.782001	9.14E-05	0.00341528
GPR34	G protein-coupled receptor 34 [Source:MGI Symbol;Acc:MGI:1346334]	0.459546	-1.12172	0.000248472	0.00699727
GBP7	guanylate binding protein 7 [Source:MGI Symbol;Acc:MGI:2444421]	4.70835	2.23522	4.98E-06	0.000381214
PACSIN1	protein kinase C and casein kinase substrate in neurons 1 [Source:MGI Symbol;Acc:MGI:1345181]	0.48317	-1.0494	0.00363354	0.0444374
BTBD16	BTB (POZ) domain containing 16 [Source:MGI Symbol;Acc:MGI:3045247]	7.9845	2.9972	0.00205939	0.0298122
OR2V1	olfactory receptor family 2 subfamily V member 1 [Source:MGI Symbol;Acc:MGI:1333785]	21.8359	4.44863	5.28E-10	4.35E-07
TRIM7	tripartite motif-containing 7 [Source:MGI Symbol;Acc:MGI:2137353]	0.409165	-1.28924	0.00198392	0.0290421
ELAPOR1	endosome-lysosome associated apoptosis and autophagy regulator 1 [Source:MGI Symbol;Acc:MGI:1923930]	0.437112	-1.19393	0.000366847	0.00912317
SGMS1	sphingomyelin synthase 1 [Source:MGI Symbol;Acc:MGI:2444110]	1.62298	0.698644	0.000153687	0.00494665
BLVRB	biliverdin reductase B (flavin reductase (NADPH)) [Source:MGI Symbol;Acc:MGI:2385271]	2.09003	1.06352	5.47E-08	1.20E-05
XAF1	XIAP associated factor 1 [Source:MGI Symbol;Acc:MGI:3772572]	2.15786	1.1096	0.00274511	0.0362533
NECAB1	N-terminal EF-hand calcium binding protein 1 [Source:MGI Symbol;Acc:MGI:1916602]	0.107944	-3.21164	0.000282455	0.00764194
GSTM2	glutathione S-transferase, mu 2 [Source:MGI Symbol;Acc:MGI:95861]	0.592647	-0.754756	0.000530601	0.0116807
BACE2	beta-site APP-cleaving enzyme 2 [Source:MGI Symbol;Acc:MGI:1860440]	0.557882	-0.841969	0.000290383	0.0077705
SH3BGR	SH3-binding domain glutamic acid-rich protein [Source:MGI Symbol;Acc:MGI:1354740]	0.254084	-1.97662	0.000301874	0.00794124
CYP2S1	cytochrome P450, family 2, subfamily s, polypeptide 1 [Source:MGI Symbol;Acc:MGI:1921384]	0.474332	-1.07603	5.42E-06	0.000400543
SH3PXD2B	SH3 and PX domains 2B [Source:MGI Symbol;Acc:MGI:2442062]	1.51521	0.599513	0.00228503	0.0321514
AGBL2	ATP/GTP binding protein-like 2 [Source:MGI Symbol;Acc:MGI:2443254]	0.59487	-0.749354	0.00226129	0.0319049
ZMYND15	zinc finger, MYND-type containing 15 [Source:MGI Symbol;Acc:MGI:3603821]	2.65508	1.40875	1.44E-06	0.000145169
KCND3	potassium voltage-gated channel, Shal-related family, member 3 [Source:MGI Symbol;Acc:MGI:1928743]	0.482564	-1.05121	2.77E-05	0.00145637
ATP1A3	ATPase, Na+/K+ transporting, alpha 3 polypeptide [Source:MGI Symbol;Acc:MGI:88107]	0.445852	-1.16536	1.08E-07	2.04E-05
ULK4	unc-51-like kinase 4 [Source:MGI Symbol;Acc:MGI:1921622]	0.464847	-1.10517	0.0002026	0.00610438
SLC16A11	solute carrier family 16 (monocarboxylic acid transporters), member 11 [Source:MGI Symbol;Acc:MGI:2663709]	0.388226	-1.36503	5.70E-05	0.00245873
NACAD	NAC alpha domain containing [Source:MGI Symbol;Acc:MGI:3603030]	0.526711	-0.924916	6.12E-05	0.00255742
CYYR1	cysteine and tyrosine-rich protein 1 [Source:MGI Symbol;Acc:MGI:2152187]	2.0745	1.05276	0.000426383	0.0101154
DNAH7B	dynein, axonemal, heavy chain 7B [Source:MGI Symbol;Acc:MGI:2684953]	0.434346	-1.20308	3.34E-07	4.96E-05
PLA2G5	phospholipase A2, group V [Source:MGI Symbol;Acc:MGI:101899]	0.178033	-2.48979	0.00113693	0.0198678
ELOVL6	ELOVL family member 6, elongation of long chain fatty acids (yeast) [Source:MGI Symbol;Acc:MGI:2156528]	0.215448	-2.21459	6.02E-05	0.00253439
TOX	thymocyte selection-associated high mobility group box [Source:MGI Symbol;Acc:MGI:2181659]	0.531574	-0.911658	0.000576571	0.0123871
AK7	adenylate kinase 7 [Source:MGI Symbol;Acc:MGI:1926051]	0.390187	-1.35776	2.54E-05	0.00136968
ATP1B2	ATPase, Na+/K+ transporting, beta 2 polypeptide [Source:MGI Symbol;Acc:MGI:88109]	0.580324	-0.785069	0.00308618	0.0394789
MYZAP	myocardial zonula adherens protein [Source:MGI Symbol;Acc:MGI:2142908]	1.78986	0.839843	0.00271186	0.0360575
B4GALNT3	beta-1,4-N-acetyl-galactosaminyl transferase 3 [Source:MGI Symbol;Acc:MGI:3041155]	0.198286	-2.33434	0.00112918	0.0197855
CCNB1	cyclin B1 [Source:MGI Symbol;Acc:MGI:88302]	0.51114	-0.96821	0.00337262	0.0420707
SERPINA3G	serine (or cysteine) peptidase inhibitor, clade A, member 3G [Source:MGI Symbol;Acc:MGI:105046]	7.03469	2.81449	2.93E-06	0.000249102
KIF14	kinesin family member 14 [Source:MGI Symbol;Acc:MGI:1098226]	0.443877	-1.17177	0.000488784	0.011034
UPK2	uroplakin 2 [Source:MGI Symbol;Acc:MGI:98913]	0.0971956	-3.36297	1.53E-10	1.50E-07
H2-OB	histocompatibility 2, O region beta locus [Source:MGI Symbol;Acc:MGI:95925]	0.371125	-1.43002	5.48E-05	0.00239575
FBXO2	F-box protein 2 [Source:MGI Symbol;Acc:MGI:2446216]	2.44591	1.29037	3.04E-07	4.61E-05
FMOD	fibromodulin [Source:MGI Symbol;Acc:MGI:1328364]	0.378642	-1.40109	0.0009536	0.0177582
TMTC4	transmembrane and tetratricopeptide repeat containing 4 [Source:MGI Symbol;Acc:MGI:1921050]	0.666547	-0.585222	0.00387281	0.0463264
CDC42EP4	CDC42 effector protein (Rho GTPase binding) 4 [Source:MGI Symbol;Acc:MGI:1929760]	1.90678	0.931141	0.000124401	0.00423023
KIF21B	kinesin family member 21B [Source:MGI Symbol;Acc:MGI:109234]	0.512616	-0.96405	0.000272619	0.00746251
PLEKHA6	pleckstrin homology domain containing, family A member 6 [Source:MGI Symbol;Acc:MGI:2388662]	0.347752	-1.52387	0.000299597	0.00789195
GPR155	G protein-coupled receptor 155 [Source:MGI Symbol;Acc:MGI:1915776]	0.30135	-1.73049	7.14E-07	8.22E-05
ENC1	ectodermal-neural cortex 1 [Source:MGI Symbol;Acc:MGI:109610]	2.15477	1.10754	0.000972195	0.0179847
MYRIP	myosin VIIA and Rab interacting protein [Source:MGI Symbol;Acc:MGI:2384407]	3.84882	1.94442	6.35E-05	0.00263346
EFHC1	EF-hand domain (C-terminal) containing 1 [Source:MGI Symbol;Acc:MGI:1919127]	0.458607	-1.12467	8.39E-06	0.000576397
FHDC1	FH2 domain containing 1 [Source:MGI Symbol;Acc:MGI:2684972]	0.553428	-0.853532	0.00114197	0.0199203
ELMOD1	ELMO/CED-12 domain containing 1 [Source:MGI Symbol;Acc:MGI:3583900]	0.468633	-1.09347	2.82E-06	0.000242169
RAPGEF5	Rap guanine nucleotide exchange factor (GEF) 5 [Source:MGI Symbol;Acc:MGI:2444365]	1.64546	0.71849	0.00291979	0.0379709
KANK3	KN motif and ankyrin repeat domains 3 [Source:MGI Symbol;Acc:MGI:1098615]	1.72068	0.782978	0.00199829	0.0292087
DZIP1	DAZ interacting protein 1 [Source:MGI Symbol;Acc:MGI:1914311]	0.459537	-1.12175	1.19E-09	7.10E-07
TREM1	triggering receptor expressed on myeloid cells 1 [Source:MGI Symbol;Acc:MGI:1930005]	4.27791	2.09691	6.94E-05	0.00282335
GRAP2	GRB2-related adaptor protein 2 [Source:MGI Symbol;Acc:MGI:1333842]	0.461791	-1.11469	1.62E-05	0.000962409
MGAT3	mannoside acetylglucosaminyltransferase 3 [Source:MGI Symbol;Acc:MGI:104532]	0.471652	-1.08421	4.63E-05	0.00211399
DNAAF6B	dynein axonemal assembly factor 6B [Source:MGI Symbol;Acc:MGI:3607720]	0.387652	-1.36717	0.000864786	0.0166152
FCMR	Fc fragment of IgM receptor [Source:MGI Symbol;Acc:MGI:1916419]	0.357973	-1.48208	0.00374547	0.0452788
MUSTN1	musculoskeletal, embryonic nuclear protein 1 [Source:MGI Symbol;Acc:MGI:1913425]	0.582364	-0.780008	0.000289079	0.00776112
AA986860	expressed sequence AA986860 [Source:MGI Symbol;Acc:MGI:2138143]	1.71773	0.780504	0.000293796	0.0077705
OSCP1	organic solute carrier partner 1 [Source:MGI Symbol;Acc:MGI:1916308]	0.524077	-0.93215	1.81E-05	0.00104978
DNALI1	dynein, axonemal, light intermediate polypeptide 1 [Source:MGI Symbol;Acc:MGI:1922813]	0.464337	-1.10676	5.84E-05	0.0024979
TRAFD1	TRAF type zinc finger domain containing 1 [Source:MGI Symbol;Acc:MGI:1923551]	1.59074	0.669702	0.00397961	0.0473039
ID1	inhibitor of DNA binding 1, HLH protein [Source:MGI Symbol;Acc:MGI:96396]	1.91099	0.934319	0.000243622	0.00692001
LGR6	leucine-rich repeat-containing G protein-coupled receptor 6 [Source:MGI Symbol;Acc:MGI:2441805]	0.282639	-1.82297	5.85E-05	0.0024979
HECW2	HECT, C2 and WW domain containing E3 ubiquitin protein ligase 2 [Source:MGI Symbol;Acc:MGI:2685817]	2.06713	1.04763	0.00117567	0.0202912
FLT3	FMS-like tyrosine kinase 3 [Source:MGI Symbol;Acc:MGI:95559]	0.558009	-0.841639	0.00328125	0.0413268
SERPINB6B	serine (or cysteine) peptidase inhibitor, clade B, member 6b [Source:MGI Symbol;Acc:MGI:894688]	1.75912	0.814852	2.33E-05	0.00128122
ZC3H6	zinc finger CCCH type containing 6 [Source:MGI Symbol;Acc:MGI:1926001]	0.601031	-0.734488	0.000929599	0.0174608
SBK1	SH3-binding kinase 1 [Source:MGI Symbol;Acc:MGI:2135937]	0.584936	-0.77365	0.00114616	0.0199578
DNAI3	dynein axonemal intermediate chain 3 [Source:MGI Symbol;Acc:MGI:3045269]	0.449248	-1.15441	9.30E-05	0.00345294
TUBA1C	tubulin, alpha 1C [Source:MGI Symbol;Acc:MGI:1095409]	1.80423	0.851383	0.000359007	0.00896235
TMEM212	transmembrane protein 212 [Source:MGI Symbol;Acc:MGI:2685410]	0.476984	-1.06799	4.14E-05	0.00196401
4930426D05RIK	RIKEN cDNA 4930426D05 gene [Source:MGI Symbol;Acc:MGI:1921894]	0.209803	-2.25289	0.000552821	0.0120038
HILPDA	hypoxia inducible lipid droplet associated [Source:MGI Symbol;Acc:MGI:1916823]	1.83863	0.878635	0.00383103	0.0459723
DNAI7	dynein axonemal intermediate chain 7 [Source:MGI Symbol;Acc:MGI:2444480]	0.499104	-1.00259	5.61E-05	0.00243582
PXYLP1	2-phosphoxylose phosphatase 1 [Source:MGI Symbol;Acc:MGI:2442444]	0.542593	-0.882058	0.000326198	0.00836741
MMP3	matrix metallopeptidase 3 [Source:MGI Symbol;Acc:MGI:97010]	2.46504	1.30161	4.62E-07	5.79E-05
UBXN10	UBX domain protein 10 [Source:MGI Symbol;Acc:MGI:2443123]	0.545751	-0.873684	0.0021391	0.0306993
ECM2	extracellular matrix protein 2, female organ and adipocyte specific [Source:MGI Symbol;Acc:MGI:3039578]	0.468797	-1.09297	0.000365479	0.00911231
RBM20	RNA binding motif protein 20 [Source:MGI Symbol;Acc:MGI:1920963]	0.333368	-1.58481	0.00295949	0.0383089
B430306N03RIK	RIKEN cDNA B430306N03 gene [Source:MGI Symbol;Acc:MGI:2443478]	3.48532	1.80129	1.28E-05	0.00080301
CCDC60	coiled-coil domain containing 60 [Source:MGI Symbol;Acc:MGI:2141043]	0.518466	-0.947679	0.00031007	0.00807006
CCRL2	chemokine (C-C motif) receptor-like 2 [Source:MGI Symbol;Acc:MGI:1920904]	2.82118	1.4963	1.79E-05	0.00103905
CILP2	cartilage intermediate layer protein 2 [Source:MGI Symbol;Acc:MGI:1915959]	0.116932	-3.09626	2.01E-07	3.33E-05
TNIP3	TNFAIP3 interacting protein 3 [Source:MGI Symbol;Acc:MGI:3041165]	3.34792	1.74326	0.00359751	0.044143
SOWAHA	sosondowah ankyrin repeat domain family member A [Source:MGI Symbol;Acc:MGI:2687280]	0.468928	-1.09256	0.00430376	0.0499603
CXXC4	CXXC finger 4 [Source:MGI Symbol;Acc:MGI:2442112]	0.472353	-1.08206	0.00237213	0.0329775
DSG2	desmoglein 2 [Source:MGI Symbol;Acc:MGI:1196466]	0.590488	-0.760022	0.00132696	0.0220095
RIN3	Ras and Rab interactor 3 [Source:MGI Symbol;Acc:MGI:2385708]	1.85097	0.888283	0.000596812	0.0127106
TENT5C	terminal nucleotidyltransferase 5C [Source:MGI Symbol;Acc:MGI:1921895]	0.540123	-0.888639	0.00101123	0.018411
ACKR2	atypical chemokine receptor 2 [Source:MGI Symbol;Acc:MGI:1891697]	2.14906	1.1037	0.0015177	0.0240912
TCEAL3	transcription elongation factor A (SII)-like 3 [Source:MGI Symbol;Acc:MGI:1913354]	0.439179	-1.18712	0.000531156	0.0116807
CAGE1	cancer antigen 1 [Source:MGI Symbol;Acc:MGI:1918463]	0.496581	-1.0099	0.00140592	0.0230229
PARD6B	par-6 family cell polarity regulator beta [Source:MGI Symbol;Acc:MGI:2135605]	1.93927	0.955511	0.00188307	0.0279843
2010007H06RIK	RIKEN cDNA 2010007H06 gene [Source:MGI Symbol;Acc:MGI:1917099]	0.567913	-0.816257	0.00184458	0.0275799
SCML4	Scm polycomb group protein like 4 [Source:MGI Symbol;Acc:MGI:2446140]	0.403202	-1.31043	4.81E-05	0.00215462
ANKRD45	ankyrin repeat domain 45 [Source:MGI Symbol;Acc:MGI:1921094]	0.554951	-0.849567	0.000192827	0.00588769
CFAP43	cilia and flagella associated protein 43 [Source:MGI Symbol;Acc:MGI:1289258]	0.435644	-1.19878	2.17E-06	0.000195827
TST	thiosulfate sulfurtransferase, mitochondrial [Source:MGI Symbol;Acc:MGI:98852]	0.626483	-0.674652	0.000423589	0.0100857
CETN4	centrin 4 [Source:MGI Symbol;Acc:MGI:2677454]	0.525583	-0.928009	2.74E-05	0.00145217
TMEM232	transmembrane protein 232 [Source:MGI Symbol;Acc:MGI:2685786]	0.30233	-1.7258	9.30E-06	0.000632264
9930022D16RIK	RIKEN cDNA 9930022D16 gene [Source:MGI Symbol;Acc:MGI:2444178]	38.1312	5.2529	0.0013268	0.0220095
S1PR1	sphingosine-1-phosphate receptor 1 [Source:MGI Symbol;Acc:MGI:1096355]	2.32567	1.21765	3.21E-05	0.00161703
SHROOM2	shroom family member 2 [Source:MGI Symbol;Acc:MGI:107194]	1.58152	0.661308	0.00249164	0.0340101
LRRC3B	leucine rich repeat containing 3B [Source:MGI Symbol;Acc:MGI:2384996]	0.230003	-2.12028	0.000485485	0.0109722
KLHDC9	kelch domain containing 9 [Source:MGI Symbol;Acc:MGI:1916124]	0.456799	-1.13037	0.00301854	0.0388398
DCAF12L1	DDB1 and CUL4 associated factor 12-like 1 [Source:MGI Symbol;Acc:MGI:2444462]	0.547674	-0.868612	0.00329946	0.0414753
INSIG1	insulin induced gene 1 [Source:MGI Symbol;Acc:MGI:1916289]	0.526738	-0.924843	7.70E-05	0.00302015
ADRB2	adrenergic receptor, beta 2 [Source:MGI Symbol;Acc:MGI:87938]	1.72103	0.783275	0.00115743	0.0200658
SPRN	shadow of prion protein [Source:MGI Symbol;Acc:MGI:3582583]	0.245341	-2.02714	0.00155401	0.0244298
SERPINB9	serine (or cysteine) peptidase inhibitor, clade B, member 9 [Source:MGI Symbol;Acc:MGI:106603]	2.2958	1.199	1.14E-09	7.10E-07
GVIN1	GTPase, very large interferon inducible 1 [Source:MGI Symbol;Acc:MGI:1921808]	2.06939	1.04921	0.00173153	0.0264349
IFIT2	interferon-induced protein with tetratricopeptide repeats 2 [Source:MGI Symbol;Acc:MGI:99449]	2.31892	1.21345	0.00150255	0.0240055
CALHM6	calcium homeostasis modulator family member 6 [Source:MGI Symbol;Acc:MGI:2443082]	4.71565	2.23746	0.000237015	0.00675346
KCNRG	potassium channel regulator [Source:MGI Symbol;Acc:MGI:2685591]	0.495571	-1.01284	0.000553522	0.0120038
GSG1L	GSG1-like [Source:MGI Symbol;Acc:MGI:2685483]	0.220357	-2.18208	0.00163077	0.0253313
PLAUR	plasminogen activator, urokinase receptor [Source:MGI Symbol;Acc:MGI:97612]	1.6867	0.754202	0.00103915	0.0187969
HEPACAM	hepatocyte cell adhesion molecule [Source:MGI Symbol;Acc:MGI:1920177]	0.522574	-0.936292	0.000217168	0.00635339
NME9	NME/NM23 family member 9 [Source:MGI Symbol;Acc:MGI:4359686]	0.38745	-1.36792	6.83E-05	0.00279469
FAM178B	family with sequence similarity 178, member B [Source:MGI Symbol;Acc:MGI:3026913]	0.45425	-1.13844	0.00112444	0.0197371
SMCO1	single-pass membrane protein with coiled-coil domains 1 [Source:MGI Symbol;Acc:MGI:1916826]	0.144824	-2.78763	5.77E-05	0.0024778
PPM1E	protein phosphatase 1E (PP2C domain containing) [Source:MGI Symbol;Acc:MGI:2444096]	0.610101	-0.712879	0.0040597	0.0479809
ARSJ	arylsulfatase J [Source:MGI Symbol;Acc:MGI:2443513]	1.82468	0.867641	0.00403539	0.0477802
BDH1	3-hydroxybutyrate dehydrogenase, type 1 [Source:MGI Symbol;Acc:MGI:1919161]	0.419653	-1.25273	4.30E-05	0.0020037
OACYL	O-acyltransferase like [Source:MGI Symbol;Acc:MGI:2442915]	6.26349	2.64697	0.00213764	0.0306993
TTC34	tetratricopeptide repeat domain 34 [Source:MGI Symbol;Acc:MGI:2445205]	0.511411	-0.967445	0.000989474	0.0181499
CXXC5	CXXC finger 5 [Source:MGI Symbol;Acc:MGI:1914643]	0.581364	-0.782485	3.07E-05	0.00156559
MAPK10	mitogen-activated protein kinase 10 [Source:MGI Symbol;Acc:MGI:1346863]	0.309783	-1.69067	0.00257278	0.0347033
GPRC5A	G protein-coupled receptor, family C, group 5, member A [Source:MGI Symbol;Acc:MGI:1891250]	1.79279	0.842205	0.00111802	0.0196427
RHOJ	ras homolog family member J [Source:MGI Symbol;Acc:MGI:1931551]	1.5861	0.665481	0.00118084	0.0203446
CYREN	cell cycle regulator of NHEJ [Source:MGI Symbol;Acc:MGI:1925662]	1.7026	0.767738	0.00028362	0.00764602
IRGM1	immunity-related GTPase family M member 1 [Source:MGI Symbol;Acc:MGI:107567]	4.81107	2.26636	3.70E-06	0.000301328
CFAP65	cilia and flagella associated protein 65 [Source:MGI Symbol;Acc:MGI:2444274]	0.55368	-0.852875	0.000620944	0.0130819
LRRC4B	leucine rich repeat containing 4B [Source:MGI Symbol;Acc:MGI:3027390]	0.337596	-1.56663	3.71E-05	0.00182542
DYNC2H1	dynein cytoplasmic 2 heavy chain 1 [Source:MGI Symbol;Acc:MGI:107736]	0.531085	-0.912985	0.000469081	0.0108137
PTGS1	prostaglandin-endoperoxide synthase 1 [Source:MGI Symbol;Acc:MGI:97797]	1.77191	0.825308	0.00146318	0.0235893
GM973	predicted gene 973 [Source:MGI Symbol;Acc:MGI:2685819]	0.498328	-1.00483	0.00126174	0.0212522
ODF3B	outer dense fiber of sperm tails 3B [Source:MGI Symbol;Acc:MGI:1917363]	0.518662	-0.947132	0.000480059	0.0109562
KRT87	keratin 87 [Source:MGI Symbol;Acc:MGI:3665486]	5.44398	2.44466	4.24E-09	2.13E-06
D930020B18RIK	RIKEN cDNA D930020B18 gene [Source:MGI Symbol;Acc:MGI:2442001]	0.410429	-1.28479	2.76E-05	0.00145637
DYNLT4	dynein light chain Tctex-type 4 [Source:MGI Symbol;Acc:MGI:3045358]	0.478821	-1.06244	0.000612992	0.0129423
FCGBP	Fc fragment of IgG binding protein [Source:MGI Symbol;Acc:MGI:2444336]	0.366242	-1.44913	0.00263797	0.0352185
CD300LF	CD300 molecule like family member F [Source:MGI Symbol;Acc:MGI:2442359]	6.43868	2.68676	1.67E-06	0.00016183
TRIM16	tripartite motif-containing 16 [Source:MGI Symbol;Acc:MGI:2137356]	1.78129	0.83292	2.28E-05	0.00126286
DIRAS2	DIRAS family, GTP-binding RAS-like 2 [Source:MGI Symbol;Acc:MGI:1915453]	0.461859	-1.11447	0.00160522	0.0250332
A4GALT	alpha 1,4-galactosyltransferase [Source:MGI Symbol;Acc:MGI:3512453]	2.08931	1.06302	0.000994778	0.0182131
ENO4	enolase 4 [Source:MGI Symbol;Acc:MGI:2441717]	0.441972	-1.17797	8.99E-06	0.000613004
CCDC187	coiled-coil domain containing 187 [Source:MGI Symbol;Acc:MGI:3045295]	0.550176	-0.862035	0.00197287	0.0289384
ENTPD1	ectonucleoside triphosphate diphosphohydrolase 1 [Source:MGI Symbol;Acc:MGI:102805]	1.57676	0.656966	0.00425288	0.0495166
NAT8L	N-acetyltransferase 8-like [Source:MGI Symbol;Acc:MGI:2447776]	0.288303	-1.79434	0.000141315	0.0046641
BEND7	BEN domain containing 7 [Source:MGI Symbol;Acc:MGI:2443100]	1.61403	0.690668	9.95E-05	0.00361622
AMIGO2	adhesion molecule with Ig like domain 2 [Source:MGI Symbol;Acc:MGI:2145995]	1.80379	0.851031	0.000156931	0.00501872
BCL11B	B cell leukemia/lymphoma 11B [Source:MGI Symbol;Acc:MGI:1929913]	0.421108	-1.24774	6.75E-05	0.00276783
CKAP2L	cytoskeleton associated protein 2-like [Source:MGI Symbol;Acc:MGI:1917716]	0.633317	-0.659	0.00401252	0.0475669
F2R	coagulation factor II (thrombin) receptor [Source:MGI Symbol;Acc:MGI:101802]	2.1208	1.08461	0.00051901	0.011491
FAM171B	family with sequence similarity 171, member B [Source:MGI Symbol;Acc:MGI:2444579]	0.459592	-1.12157	0.00189119	0.0280624
MLF1	myeloid leukemia factor 1 [Source:MGI Symbol;Acc:MGI:1341819]	0.48685	-1.03845	0.000917895	0.0172907
SMIM5	small integral membrane protein 5 [Source:MGI Symbol;Acc:MGI:1913778]	0.520721	-0.941417	6.02E-05	0.00253439
FBXL13	F-box and leucine-rich repeat protein 13 [Source:MGI Symbol;Acc:MGI:2443416]	0.348605	-1.52033	5.49E-09	2.26E-06
A730049H05RIK	RIKEN cDNA A730049H05 gene [Source:MGI Symbol;Acc:MGI:1921766]	6.73617	2.75193	7.41E-05	0.00292495
CTXN1	cortexin 1 [Source:MGI Symbol;Acc:MGI:88566]	0.539816	-0.889462	0.00107837	0.0191805
SAMD13	sterile alpha motif domain containing 13 [Source:MGI Symbol;Acc:MGI:2686498]	0.420933	-1.24834	0.00151436	0.0240839
CFAP100	cilia and flagella associated protein 100 [Source:MGI Symbol;Acc:MGI:2141635]	0.574385	-0.79991	0.00110262	0.019477
LONRF2	LON peptidase N-terminal domain and ring finger 2 [Source:MGI Symbol;Acc:MGI:1920209]	0.162581	-2.62077	3.20E-06	0.000267369
GM12185	predicted gene 12185 [Source:MGI Symbol;Acc:MGI:3652173]	5.3586	2.42186	3.24E-06	0.000269673
GPR137C	G protein-coupled receptor 137C [Source:MGI Symbol;Acc:MGI:1917963]	1.88586	0.915223	0.00387473	0.0463264
OXTR	oxytocin receptor [Source:MGI Symbol;Acc:MGI:109147]	0.150026	-2.73672	0.000470879	0.0108424
C5AR1	complement component 5a receptor 1 [Source:MGI Symbol;Acc:MGI:88232]	2.74897	1.45889	5.35E-05	0.00234738
FAM183B	family with sequence similarity 183, member B [Source:MGI Symbol;Acc:MGI:1922679]	0.582582	-0.779466	0.000145792	0.00474783
SYT12	synaptotagmin XII [Source:MGI Symbol;Acc:MGI:2159601]	4.40794	2.1401	0.000325893	0.00836741
DTX3L	deltex 3-like, E3 ubiquitin ligase [Source:MGI Symbol;Acc:MGI:2656973]	1.75345	0.810199	0.00370233	0.0449517
HTR1B	5-hydroxytryptamine (serotonin) receptor 1B [Source:MGI Symbol;Acc:MGI:96274]	0.470323	-1.08828	0.000730023	0.0146394
FZD9	frizzled class receptor 9 [Source:MGI Symbol;Acc:MGI:1313278]	0.217278	-2.20239	0.00170734	0.0261881
CFAP46	cilia and flagella associated protein 46 [Source:MGI Symbol;Acc:MGI:2444387]	0.530667	-0.914121	0.000251678	0.00705378
ARMCX4	armadillo repeat containing, X-linked 4 [Source:MGI Symbol;Acc:MGI:2147887]	2.35193	1.23384	4.17E-09	2.13E-06
FAM161A	family with sequence similarity 161, member A [Source:MGI Symbol;Acc:MGI:1921123]	0.523482	-0.933789	2.02E-05	0.00113662
NLRC3	NLR family, CARD domain containing 3 [Source:MGI Symbol;Acc:MGI:2444070]	0.57558	-0.796912	0.00245701	0.0337286
APOL10B	apolipoprotein L 10B [Source:MGI Symbol;Acc:MGI:3043522]	3.27613	1.71199	0.000288999	0.00776112
ZFP697	zinc finger protein 697 [Source:MGI Symbol;Acc:MGI:2139736]	2.3067	1.20583	1.60E-07	2.72E-05
AGMO	alkylglycerol monooxygenase [Source:MGI Symbol;Acc:MGI:2442495]	0.463591	-1.10907	0.000230364	0.00660129
FAM110D	family with sequence similarity 110, member D [Source:MGI Symbol;Acc:MGI:1919940]	2.99788	1.58394	7.62E-10	5.55E-07
VWA3B	von Willebrand factor A domain containing 3B [Source:MGI Symbol;Acc:MGI:1918103]	0.492139	-1.02286	0.000347174	0.0087563
TMEM220	transmembrane protein 220 [Source:MGI Symbol;Acc:MGI:2443691]	0.561596	-0.832394	0.00044301	0.0104465
FOXC1	forkhead box C1 [Source:MGI Symbol;Acc:MGI:1347466]	0.534175	-0.904616	0.00121455	0.0207609
SYNPO2	synaptopodin 2 [Source:MGI Symbol;Acc:MGI:2153070]	0.525899	-0.927143	0.00111645	0.0196427
CH25H	cholesterol 25-hydroxylase [Source:MGI Symbol;Acc:MGI:1333869]	4.10694	2.03806	5.64E-05	0.00244057
HAMP	hepcidin antimicrobial peptide [Source:MGI Symbol;Acc:MGI:1933533]	0.248178	-2.01055	0.000906876	0.0171824
LYPD6	LY6/PLAUR domain containing 6 [Source:MGI Symbol;Acc:MGI:2443848]	0.250338	-1.99805	2.09E-06	0.000191557
SLC35D3	solute carrier family 35, member D3 [Source:MGI Symbol;Acc:MGI:1923407]	0.383715	-1.38189	8.32E-05	0.00318699
CLDN8	claudin 8 [Source:MGI Symbol;Acc:MGI:1859286]	0.395549	-1.33807	0.00111703	0.0196427
FAM78A	family with sequence similarity 78, member A [Source:MGI Symbol;Acc:MGI:2443569]	0.588675	-0.764457	0.00411164	0.0483321
VSTM4	V-set and transmembrane domain containing 4 [Source:MGI Symbol;Acc:MGI:2444633]	1.85431	0.890879	0.000976759	0.0180025
SCG2	secretogranin II [Source:MGI Symbol;Acc:MGI:103033]	0.316547	-1.65951	0.00421192	0.049194
TMEM37	transmembrane protein 37 [Source:MGI Symbol;Acc:MGI:2157899]	3.91345	1.96844	1.91E-08	5.33E-06
VWC2	von Willebrand factor C domain containing 2 [Source:MGI Symbol;Acc:MGI:2442987]	0.429844	-1.21811	0.0004637	0.0107785
LIN28A	lin-28 homolog A [Source:MGI Symbol;Acc:MGI:1890546]	10.4401	3.38406	3.95E-05	0.00189896
ADGB	androglobin [Source:MGI Symbol;Acc:MGI:3605549]	0.481997	-1.0529	0.00132567	0.0220095
GPRC5C	G protein-coupled receptor, family C, group 5, member C [Source:MGI Symbol;Acc:MGI:1917605]	0.543847	-0.878728	2.17E-05	0.00120524
SV2C	synaptic vesicle glycoprotein 2c [Source:MGI Symbol;Acc:MGI:1922459]	0.341936	-1.5482	0.00219493	0.0313342
SIX1	sine oculis-related homeobox 1 [Source:MGI Symbol;Acc:MGI:102780]	0.469681	-1.09025	0.00167799	0.02588
PLPP7	phospholipid phosphatase 7 (inactive) [Source:MGI Symbol;Acc:MGI:2445183]	0.370954	-1.43069	0.00344584	0.0427118
FLRT3	fibronectin leucine rich transmembrane protein 3 [Source:MGI Symbol;Acc:MGI:1918686]	2.00012	1.00009	0.00166149	0.0257
FHAD1	forkhead-associated (FHA) phosphopeptide binding domain 1 [Source:MGI Symbol;Acc:MGI:1920323]	0.572062	-0.805757	0.000244515	0.00692569
CD14	CD14 antigen [Source:MGI Symbol;Acc:MGI:88318]	3.46789	1.79406	0.000726328	0.0145802
FOXD4	forkhead box D4 [Source:MGI Symbol;Acc:MGI:1347467]	10.4088	3.37973	0.00222162	0.0316457
SIGLECH	sialic acid binding Ig-like lectin H [Source:MGI Symbol;Acc:MGI:2443256]	0.223791	-2.15978	0.000118558	0.00410649
MAP3K19	mitogen-activated protein kinase kinase kinase 19 [Source:MGI Symbol;Acc:MGI:1203481]	0.472927	-1.08031	0.00223874	0.0317742
H1F4	H1.4 linker histone, cluster member [Source:MGI Symbol;Acc:MGI:1931527]	0.400235	-1.32108	0.0038645	0.0463172
AU021092	expressed sequence AU021092 [Source:MGI Symbol;Acc:MGI:2146559]	0.526065	-0.926687	0.000951255	0.0177314
WFDC21	WAP four-disulfide core domain 21 [Source:MGI Symbol;Acc:MGI:1913357]	3.57949	1.83976	4.16E-05	0.00196548
CD177	CD177 antigen [Source:MGI Symbol;Acc:MGI:1916141]	9.71735	3.28056	8.83E-09	2.88E-06
PPP1R36	protein phosphatase 1, regulatory subunit 36 [Source:MGI Symbol;Acc:MGI:2684916]	0.496847	-1.00913	1.07E-05	0.00069833
FPR2	formyl peptide receptor 2 [Source:MGI Symbol;Acc:MGI:1278319]	3.52028	1.81569	0.000465209	0.010789
BMPR1B	bone morphogenetic protein receptor, type 1B [Source:MGI Symbol;Acc:MGI:107191]	0.485565	-1.04226	0.000672889	0.0138483
PMP2	peripheral myelin protein 2 [Source:MGI Symbol;Acc:MGI:102667]	0.0424156	-4.55926	8.72E-05	0.00331277
JUN	jun proto-oncogene [Source:MGI Symbol;Acc:MGI:96646]	1.53377	0.617079	0.00341808	0.0424754
MAP1B	microtubule-associated protein 1B [Source:MGI Symbol;Acc:MGI:1306778]	0.517846	-0.949404	0.000111239	0.00393701
TRIM30B	tripartite motif-containing 30B [Source:MGI Symbol;Acc:MGI:4821256]	3.08094	1.62337	0.000172868	0.00543079
DNAH6	dynein, axonemal, heavy chain 6 [Source:MGI Symbol;Acc:MGI:107744]	0.417197	-1.2612	0.00143713	0.0233229
CYP2F2	cytochrome P450, family 2, subfamily f, polypeptide 2 [Source:MGI Symbol;Acc:MGI:88608]	0.243361	-2.03883	9.81E-09	3.10E-06
BRSK2	BR serine/threonine kinase 2 [Source:MGI Symbol;Acc:MGI:1923020]	0.227233	-2.13775	0.000715648	0.0144278
CFAP300	cilia and flagella associated protein 300 [Source:MGI Symbol;Acc:MGI:3045346]	0.630747	-0.664867	0.00203026	0.0295876
FANK1	fibronectin type 3 and ankyrin repeat domains 1 [Source:MGI Symbol;Acc:MGI:1914180]	0.505608	-0.983909	5.92E-05	0.00252273
SOCS3	suppressor of cytokine signaling 3 [Source:MGI Symbol;Acc:MGI:1201791]	3.88534	1.95804	2.43E-06	0.000216312
SPAG16	sperm associated antigen 16 [Source:MGI Symbol;Acc:MGI:1913972]	0.491922	-1.0235	0.000290161	0.0077705
DAW1	dynein assembly factor with WDR repeat domains 1 [Source:MGI Symbol;Acc:MGI:1923089]	0.397818	-1.32982	0.000482151	0.0109562
BCL3	B cell leukemia/lymphoma 3 [Source:MGI Symbol;Acc:MGI:88140]	2.40881	1.26832	0.000190306	0.00583804
PRX	periaxin [Source:MGI Symbol;Acc:MGI:108176]	2.01263	1.00908	0.00128651	0.0215394
ALDH1A1	aldehyde dehydrogenase family 1, subfamily A1 [Source:MGI Symbol;Acc:MGI:1353450]	0.470477	-1.0878	0.000467763	0.0108137
SLAMF8	SLAM family member 8 [Source:MGI Symbol;Acc:MGI:1921998]	2.64367	1.40254	0.00212547	0.030588
TARM1	T cell-interacting, activating receptor on myeloid cells 1 [Source:MGI Symbol;Acc:MGI:2442280]	22.4575	4.48913	4.71E-09	2.25E-06
DUSP7	dual specificity phosphatase 7 [Source:MGI Symbol;Acc:MGI:2387100]	1.50421	0.589009	0.000483099	0.0109562
LIAT1	ligand of ATE1 [Source:MGI Symbol;Acc:MGI:1921480]	0.57168	-0.806721	0.00160774	0.0250332
LIPG	lipase, endothelial [Source:MGI Symbol;Acc:MGI:1341803]	1.81875	0.862948	0.00405394	0.0479418
SLC39A8	solute carrier family 39 (metal ion transporter), member 8 [Source:MGI Symbol;Acc:MGI:1914797]	3.78652	1.92087	8.04E-06	0.000555969
GM12474	predicted gene 12474 [Source:MGI Symbol;Acc:MGI:3649378]	0.369385	-1.4368	0.000598124	0.0127106
STUM	mechanosensory transduction mediator [Source:MGI Symbol;Acc:MGI:2138735]	0.336369	-1.57188	0.000280026	0.00761205
TMEM179	transmembrane protein 179 [Source:MGI Symbol;Acc:MGI:2144891]	0.159743	-2.64618	0.00196539	0.0288572
IIGP1	interferon inducible GTPase 1 [Source:MGI Symbol;Acc:MGI:1926259]	16.3148	4.02811	1.76E-07	2.94E-05
ADM2	adrenomedullin 2 [Source:MGI Symbol;Acc:MGI:2675256]	5.92842	2.56765	0.000831474	0.0160882
CEACAM10	CEA cell adhesion molecule 10 [Source:MGI Symbol;Acc:MGI:1347248]	9.08331	3.18322	0.000555577	0.0120038
IFI205	interferon activated gene 205 [Source:MGI Symbol;Acc:MGI:101847]	4.61103	2.20509	4.24E-05	0.00198037
PNMA1	paraneoplastic antigen MA1 [Source:MGI Symbol;Acc:MGI:2180564]	0.514683	-0.958243	0.00300953	0.0387516
SLFN5	schlafen 5 [Source:MGI Symbol;Acc:MGI:1329004]	1.97483	0.98173	0.000270061	0.00743408
KCNN2	potassium intermediate/small conductance calcium-activated channel, subfamily N, member 2 [Source:MGI Symbol;Acc:MGI:2153182]	0.36837	-1.44077	0.00412225	0.0483988
FSD1L	fibronectin type III and SPRY domain containing 1-like [Source:MGI Symbol;Acc:MGI:2442443]	0.617059	-0.696519	0.00335519	0.0419603
RND1	Rho family GTPase 1 [Source:MGI Symbol;Acc:MGI:2444878]	3.46518	1.79293	0.000465251	0.010789
AFP	alpha fetoprotein [Source:MGI Symbol;Acc:MGI:87951]	2.1963	1.13508	0.000782738	0.0154122
LMNTD1	lamin tail domain containing 1 [Source:MGI Symbol;Acc:MGI:1921321]	0.331389	-1.5934	0.00358695	0.0440583
IFNG	interferon gamma [Source:MGI Symbol;Acc:MGI:107656]	6.71063	2.74645	0.00106621	0.0190573
NTRK2	neurotrophic tyrosine kinase, receptor, type 2 [Source:MGI Symbol;Acc:MGI:97384]	2.13208	1.09226	0.000253849	0.00709763
EPM2A	epilepsy, progressive myoclonic epilepsy, type 2 gene alpha [Source:MGI Symbol;Acc:MGI:1341085]	0.525728	-0.927611	0.00214717	0.0307646
CLDN23	claudin 23 [Source:MGI Symbol;Acc:MGI:1919158]	0.445034	-1.16801	0.000196005	0.00595685
ELAPOR2	endosome-lysosome associated apoptosis and autophagy regulator family member 2 [Source:MGI Symbol;Acc:MGI:2443264]	1.57015	0.650905	0.00407312	0.0481105
CLCA3A1	chloride channel accessory 3A1 [Source:MGI Symbol;Acc:MGI:1316732]	4.47005	2.16029	2.15E-09	1.14E-06
S100A8	S100 calcium binding protein A8 (calgranulin A) [Source:MGI Symbol;Acc:MGI:88244]	15.6747	3.97036	3.41E-14	8.33E-11
S100A9	S100 calcium binding protein A9 (calgranulin B) [Source:MGI Symbol;Acc:MGI:1338947]	13.4957	3.75443	2.28E-16	1.12E-12
LRGUK	leucine-rich repeats and guanylate kinase domain containing [Source:MGI Symbol;Acc:MGI:1921604]	0.439982	-1.18448	0.000178249	0.00555523
ADGRF5	adhesion G protein-coupled receptor F5 [Source:MGI Symbol;Acc:MGI:2182928]	1.8748	0.906737	0.00183062	0.0274551
PTAFR	platelet-activating factor receptor [Source:MGI Symbol;Acc:MGI:106066]	3.27202	1.71018	0.000827107	0.0160882
DRC3	dynein regulatory complex subunit 3 [Source:MGI Symbol;Acc:MGI:1921915]	0.439776	-1.18516	1.17E-05	0.000755156
NFIL3	nuclear factor, interleukin 3, regulated [Source:MGI Symbol;Acc:MGI:109495]	2.76047	1.46491	7.04E-05	0.00284236
DNAH9	dynein, axonemal, heavy chain 9 [Source:MGI Symbol;Acc:MGI:1289279]	0.457799	-1.12721	0.00126487	0.0212522
CES1D	carboxylesterase 1D [Source:MGI Symbol;Acc:MGI:2148202]	0.466806	-1.0991	2.13E-06	0.000194075
FAM47E	family with sequence similarity 47, member E [Source:MGI Symbol;Acc:MGI:2686227]	0.567823	-0.816487	0.00192898	0.0284506
FXYD3	FXYD domain-containing ion transport regulator 3 [Source:MGI Symbol;Acc:MGI:107497]	0.513637	-0.96118	0.00373851	0.0452506
TMEM140	transmembrane protein 140 [Source:MGI Symbol;Acc:MGI:1915737]	2.9039	1.53799	3.86E-07	5.48E-05
TRIM12C	tripartite motif-containing 12C [Source:MGI Symbol;Acc:MGI:4821183]	1.901	0.926758	0.00133289	0.0220625
BBOF1	basal body orientation factor 1 [Source:MGI Symbol;Acc:MGI:1920123]	0.493718	-1.01824	0.000274546	0.00749431
SAA2	serum amyloid A 2 [Source:MGI Symbol;Acc:MGI:98222]	502.339	8.97252	1.89E-08	5.33E-06
A830018L16RIK	RIKEN cDNA A830018L16 gene [Source:MGI Symbol;Acc:MGI:2444149]	0.58627	-0.770363	0.00113128	0.0198045
ANKRD29	ankyrin repeat domain 29 [Source:MGI Symbol;Acc:MGI:2687055]	1.6291	0.704078	0.00105933	0.0189518
CFAP299	cilia and flagella associated protein 299 [Source:MGI Symbol;Acc:MGI:1916571]	0.500549	-0.998416	4.75E-06	0.000369159
GPR182	G protein-coupled receptor 182 [Source:MGI Symbol;Acc:MGI:109545]	1.98102	0.986243	4.51E-05	0.00207728
CXCL2	chemokine (C-X-C motif) ligand 2 [Source:MGI Symbol;Acc:MGI:1340094]	82.9153	6.37357	9.90E-08	1.90E-05
GDA	guanine deaminase [Source:MGI Symbol;Acc:MGI:95678]	2.57476	1.36444	0.000562979	0.012135
KCNT1	potassium channel, subfamily T, member 1 [Source:MGI Symbol;Acc:MGI:1924627]	9.13367	3.19119	0.00197388	0.0289384
OSM	oncostatin M [Source:MGI Symbol;Acc:MGI:104749]	2.84521	1.50853	0.000478194	0.0109337
PIRB	paired Ig-like receptor B [Source:MGI Symbol;Acc:MGI:894311]	2.14295	1.0996	0.00158256	0.0248189
C1QTNF3	C1q and tumor necrosis factor related protein 3 [Source:MGI Symbol;Acc:MGI:1932136]	0.296412	-1.75433	2.12E-09	1.14E-06
SLC10A5	solute carrier family 10 (sodium/bile acid cotransporter family), member 5 [Source:MGI Symbol;Acc:MGI:2685251]	0.296753	-1.75266	2.11E-05	0.00117592
SH2D3C	SH2 domain containing 3C [Source:MGI Symbol;Acc:MGI:1351631]	1.81264	0.858095	0.000398373	0.00973402
FCGR4	Fc receptor, IgG, low affinity IV [Source:MGI Symbol;Acc:MGI:2179523]	4.42612	2.14604	1.13E-07	2.11E-05
NTRK3	neurotrophic tyrosine kinase, receptor, type 3 [Source:MGI Symbol;Acc:MGI:97385]	0.46822	-1.09474	0.0026059	0.0350402
SLC14A1	solute carrier family 14 (urea transporter), member 1 [Source:MGI Symbol;Acc:MGI:1351654]	0.40943	-1.28831	3.21E-05	0.00161703
FXYD2	FXYD domain-containing ion transport regulator 2 [Source:MGI Symbol;Acc:MGI:1195260]	0.344336	-1.53811	0.00126478	0.0212522
ACTG2	actin, gamma 2, smooth muscle, enteric [Source:MGI Symbol;Acc:MGI:104589]	0.274742	-1.86385	6.96E-08	1.42E-05
B3GNT8	UDP-GlcNAc:betaGal beta-1,3-N-acetylglucosaminyltransferase 8 [Source:MGI Symbol;Acc:MGI:2385269]	0.627963	-0.671247	0.00256096	0.0346437
FCGR3	Fc receptor, IgG, low affinity III [Source:MGI Symbol;Acc:MGI:95500]	1.98607	0.989917	0.000829141	0.0160882
CALCRL	calcitonin receptor-like [Source:MGI Symbol;Acc:MGI:1926944]	2.02833	1.0203	0.00405284	0.0479418
STFA2L1	stefin A2 like 1 [Source:MGI Symbol;Acc:MGI:3524944]	11.8662	3.56879	5.54E-09	2.26E-06
NRM	nurim (nuclear envelope membrane protein) [Source:MGI Symbol;Acc:MGI:2146855]	0.558687	-0.839889	0.00135767	0.0223672
DBP	D site albumin promoter binding protein [Source:MGI Symbol;Acc:MGI:94866]	0.21258	-2.23393	1.04E-06	0.000112502
KCNG2	potassium voltage-gated channel, subfamily G, member 2 [Source:MGI Symbol;Acc:MGI:3694646]	0.144196	-2.79389	0.00043865	0.0103687
HYDIN	HYDIN, axonemal central pair apparatus protein [Source:MGI Symbol;Acc:MGI:2389007]	0.371554	-1.42836	0.00117112	0.0202305
HSPA2	heat shock protein 2 [Source:MGI Symbol;Acc:MGI:96243]	0.582822	-0.778873	0.000765196	0.0151583
NPTX2	neuronal pentraxin 2 [Source:MGI Symbol;Acc:MGI:1858209]	0.25592	-1.96623	0.000644838	0.0134837
CXCL11	chemokine (C-X-C motif) ligand 11 [Source:MGI Symbol;Acc:MGI:1860203]	42.2997	5.40257	0.000402429	0.00978427
LRRC10	leucine rich repeat containing 10 [Source:MGI Symbol;Acc:MGI:2448063]	0.106057	-3.23709	0.00400127	0.0474624
ARMH1	armadillo-like helical domain containing 1 [Source:MGI Symbol;Acc:MGI:2686507]	0.512249	-0.965082	0.00205135	0.02974
SYCP2	synaptonemal complex protein 2 [Source:MGI Symbol;Acc:MGI:1933281]	6.64435	2.73213	6.50E-05	0.00269107
ADGRG3	adhesion G protein-coupled receptor G3 [Source:MGI Symbol;Acc:MGI:1859670]	1.98098	0.986215	0.00115607	0.0200658
H2-Q7	histocompatibility 2, Q region locus 7 [Source:MGI Symbol;Acc:MGI:95936]	1.60445	0.68208	0.00398548	0.0473162
FHIT	fragile histidine triad gene [Source:MGI Symbol;Acc:MGI:1277947]	0.39601	-1.33639	6.18E-06	0.000444729
IFITM2	interferon induced transmembrane protein 2 [Source:MGI Symbol;Acc:MGI:1933382]	1.86166	0.89659	0.000122739	0.00419973
CD302	CD302 antigen [Source:MGI Symbol;Acc:MGI:1913455]	2.13661	1.09532	0.0011869	0.0204309
CTNNA3	catenin (cadherin associated protein), alpha 3 [Source:MGI Symbol;Acc:MGI:2661445]	0.287726	-1.79723	0.000225889	0.00651771
H4C8	H4 clustered histone 8 [Source:MGI Symbol;Acc:MGI:2448427]	0.405942	-1.30065	0.00426761	0.0495995
LSAMP	limbic system-associated membrane protein [Source:MGI Symbol;Acc:MGI:1261760]	0.195773	-2.35274	0.000122654	0.00419973
MYL4	myosin, light polypeptide 4 [Source:MGI Symbol;Acc:MGI:97267]	0.178311	-2.48753	2.83E-05	0.00146683
RETNLA	resistin like alpha [Source:MGI Symbol;Acc:MGI:1888504]	2.42243	1.27645	0.00387434	0.0463264
FNIP2	folliculin interacting protein 2 [Source:MGI Symbol;Acc:MGI:2683054]	1.73376	0.793904	0.00239414	0.0332092
AGBL4	ATP/GTP binding protein-like 4 [Source:MGI Symbol;Acc:MGI:1918244]	0.280415	-1.83436	0.000529025	0.01166
DNAI1	dynein axonemal intermediate chain 1 [Source:MGI Symbol;Acc:MGI:1916172]	0.497064	-1.0085	0.00250134	0.0340487
ORM2	orosomucoid 2 [Source:MGI Symbol;Acc:MGI:97444]	61.8576	5.95088	3.65E-07	5.25E-05
DPP6	dipeptidylpeptidase 6 [Source:MGI Symbol;Acc:MGI:94921]	0.129735	-2.94636	2.52E-10	2.35E-07
PCLO	piccolo (presynaptic cytomatrix protein) [Source:MGI Symbol;Acc:MGI:1349390]	0.461668	-1.11507	4.45E-05	0.00205999
AKAP6	A kinase (PRKA) anchor protein 6 [Source:MGI Symbol;Acc:MGI:3050566]	0.307381	-1.7019	0.000341606	0.00866052
SLC22A12	solute carrier family 22 (organic anion/cation transporter), member 12 [Source:MGI Symbol;Acc:MGI:1195269]	7.33144	2.8741	0.000420891	0.0100547
ODAD2	outer dynein arm docking complex subunit 2 [Source:MGI Symbol;Acc:MGI:1922184]	0.48463	-1.04504	0.000874289	0.0167269
SPHK1	sphingosine kinase 1 [Source:MGI Symbol;Acc:MGI:1316649]	4.32779	2.11363	4.93E-06	0.000381214
SERPINA10	serine (or cysteine) peptidase inhibitor, clade A (alpha-1 antiproteinase, antitrypsin), member 10 [Source:MGI Symbol;Acc:MGI:2667725]	4.61273	2.20562	0.000659016	0.013707
CES1E	carboxylesterase 1E [Source:MGI Symbol;Acc:MGI:95432]	0.295661	-1.75798	2.59E-08	6.84E-06
QKI	quaking, KH domain containing RNA binding [Source:MGI Symbol;Acc:MGI:97837]	1.66012	0.731289	0.000259549	0.00722282
CTTNBP2NL	CTTNBP2 N-terminal like [Source:MGI Symbol;Acc:MGI:1933137]	1.80658	0.853261	0.000463371	0.0107785
EAR6	eosinophil-associated, ribonuclease A family, member 6 [Source:MGI Symbol;Acc:MGI:1890463]	4.02684	2.00965	0.00015916	0.00508169
HS6ST2	heparan sulfate 6-O-sulfotransferase 2 [Source:MGI Symbol;Acc:MGI:1354959]	0.375197	-1.41428	2.54E-08	6.80E-06
OPCML	opioid binding protein/cell adhesion molecule-like [Source:MGI Symbol;Acc:MGI:97397]	0.280845	-1.83215	0.00309903	0.0395861
ACAT3	acetyl-Coenzyme A acetyltransferase 3 [Source:MGI Symbol;Acc:MGI:109182]	7.7384	2.95204	0.000139632	0.00462416
IFIT3B	interferon-induced protein with tetratricopeptide repeats 3B [Source:MGI Symbol;Acc:MGI:3698419]	2.40034	1.26324	0.000711233	0.0143804
SYT9	synaptotagmin IX [Source:MGI Symbol;Acc:MGI:1926373]	0.3624	-1.46434	0.00108117	0.0191846
GM49339	predicted gene, 49339 [Source:MGI Symbol;Acc:MGI:6121530]	3.08938	1.62732	0.00172167	0.0263255
KCNJ15	potassium inwardly-rectifying channel, subfamily J, member 15 [Source:MGI Symbol;Acc:MGI:1310000]	1.61397	0.690618	0.0018031	0.0271299
NCS1	neuronal calcium sensor 1 [Source:MGI Symbol;Acc:MGI:109166]	0.584622	-0.774424	0.00017813	0.00555523
TCP11	t-complex protein 11 [Source:MGI Symbol;Acc:MGI:98544]	0.570538	-0.809606	0.00206888	0.0298615
NRG1	neuregulin 1 [Source:MGI Symbol;Acc:MGI:96083]	1.99078	0.993335	0.00408375	0.0481338
KCNMA1	potassium large conductance calcium-activated channel, subfamily M, alpha member 1 [Source:MGI Symbol;Acc:MGI:99923]	0.270946	-1.88392	5.50E-08	1.20E-05
GPR84	G protein-coupled receptor 84 [Source:MGI Symbol;Acc:MGI:1934129]	19.7713	4.30534	7.72E-06	0.000540128
PARP10	poly (ADP-ribose) polymerase family, member 10 [Source:MGI Symbol;Acc:MGI:3712326]	2.00892	1.00642	0.000272379	0.00746251
SLC39A4	solute carrier family 39 (zinc transporter), member 4 [Source:MGI Symbol;Acc:MGI:1919277]	2.12037	1.08432	4.55E-05	0.00209257
BC023105	cDNA sequence BC023105 [Source:MGI Symbol;Acc:MGI:2384767]	14.5694	3.86487	9.41E-07	0.000103482
CYP26B1	cytochrome P450, family 26, subfamily b, polypeptide 1 [Source:MGI Symbol;Acc:MGI:2176159]	2.99198	1.5811	0.000451714	0.0105753
DDO	D-aspartate oxidase [Source:MGI Symbol;Acc:MGI:1925528]	0.493833	-1.0179	1.50E-06	0.00014956
WSCD2	WSC domain containing 2 [Source:MGI Symbol;Acc:MGI:2445030]	0.413318	-1.27467	0.000784653	0.0154189
ARHGAP22	Rho GTPase activating protein 22 [Source:MGI Symbol;Acc:MGI:2443418]	1.52066	0.604696	0.0042011	0.0491182
LY6M	lymphocyte antigen 6 complex, locus M [Source:MGI Symbol;Acc:MGI:1914288]	0.222422	-2.16863	0.000988686	0.0181499
STMND1	stathmin domain containing 1 [Source:MGI Symbol;Acc:MGI:2686420]	0.449526	-1.15352	8.68E-09	2.88E-06
JAKMIP1	janus kinase and microtubule interacting protein 1 [Source:MGI Symbol;Acc:MGI:1923321]	0.462924	-1.11115	0.00139975	0.0229446
MAPK15	mitogen-activated protein kinase 15 [Source:MGI Symbol;Acc:MGI:2652894]	0.58474	-0.774132	0.00337032	0.0420707
CHADL	chondroadherin-like [Source:MGI Symbol;Acc:MGI:3036284]	0.45336	-1.14127	0.00222344	0.0316457
CHIL4	chitinase-like 4 [Source:MGI Symbol;Acc:MGI:1341098]	0.0835935	-3.58047	0.00233544	0.0327431
KLK1	kallikrein 1 [Source:MGI Symbol;Acc:MGI:102850]	0.207454	-2.26914	1.06E-05	0.00069573
CADM2	cell adhesion molecule 2 [Source:MGI Symbol;Acc:MGI:2442722]	0.262128	-1.93166	3.06E-06	0.000257966
CENPJ	centromere protein J [Source:MGI Symbol;Acc:MGI:2684927]	1.81495	0.859929	0.000177954	0.00555523
SPATA6L	spermatogenesis associated 6 like [Source:MGI Symbol;Acc:MGI:1918036]	0.481531	-1.0543	3.11E-05	0.00158209
CHI3L1	chitinase 3 like 1 [Source:MGI Symbol;Acc:MGI:1340899]	2.22598	1.15444	1.19E-05	0.00076137
HVCN1	hydrogen voltage-gated channel 1 [Source:MGI Symbol;Acc:MGI:1921346]	0.600354	-0.736114	0.00129785	0.0216922
CNTN4	contactin 4 [Source:MGI Symbol;Acc:MGI:1095737]	0.155558	-2.68448	0.000406029	0.00984734
AOX3	aldehyde oxidase 3 [Source:MGI Symbol;Acc:MGI:1918974]	0.461412	-1.11587	0.00316146	0.0401531
LRRC51	leucine rich repeat containing 51 [Source:MGI Symbol;Acc:MGI:1916608]	0.452498	-1.14402	7.73E-06	0.000540128
MT-TS1	mitochondrially encoded tRNA serine 1 [Source:MGI Symbol;Acc:MGI:102475]	0.262974	-1.92701	0.00107518	0.0191653
KNDC1	kinase non-catalytic C-lobe domain (KIND) containing 1 [Source:MGI Symbol;Acc:MGI:1923734]	0.577339	-0.79251	0.00222484	0.0316457
E230001N04RIK	RIKEN cDNA E230001N04 gene [Source:MGI Symbol;Acc:MGI:2443549]	2.75763	1.46343	0.000508138	0.0113218
SPAG8	sperm associated antigen 8 [Source:MGI Symbol;Acc:MGI:3056295]	0.534812	-0.902895	0.000831865	0.0160882
SERPINA3C	serine (or cysteine) peptidase inhibitor, clade A, member 3C [Source:MGI Symbol;Acc:MGI:102848]	3.62307	1.85721	0.000142879	0.004686
SERPINA3F	serine (or cysteine) peptidase inhibitor, clade A, member 3F [Source:MGI Symbol;Acc:MGI:2182838]	50.7322	5.66483	7.68E-09	2.68E-06
ZBTB16	zinc finger and BTB domain containing 16 [Source:MGI Symbol;Acc:MGI:103222]	3.92125	1.97131	0.0012978	0.0216922
OAS1E	2'-5' oligoadenylate synthetase 1E [Source:MGI Symbol;Acc:MGI:2180856]	8.06748	3.01212	0.00322968	0.0408078
MYO1H	myosin 1H [Source:MGI Symbol;Acc:MGI:1914674]	0.631935	-0.662152	0.00120272	0.020622
COL4A4	collagen, type IV, alpha 4 [Source:MGI Symbol;Acc:MGI:104687]	1.82339	0.866621	0.00241576	0.0333728
H2-T23	histocompatibility 2, T region locus 23 [Source:MGI Symbol;Acc:MGI:95957]	2.18199	1.12565	0.00149504	0.0239844
IFIT1BL2	interferon induced protein with tetratricopeptide repeats 1B like 2 [Source:MGI Symbol;Acc:MGI:2148249]	2.46591	1.30212	0.000660517	0.0137236
BMPR2	bone morphogenetic protein receptor, type II (serine/threonine kinase) [Source:MGI Symbol;Acc:MGI:1095407]	1.86396	0.898374	0.00190824	0.028268
MS4A15	membrane-spanning 4-domains, subfamily A, member 15 [Source:MGI Symbol;Acc:MGI:3617853]	0.203232	-2.2988	0.000976837	0.0180025
NNAT	neuronatin [Source:MGI Symbol;Acc:MGI:104716]	3.0498	1.60871	0.000554753	0.0120038
MYL9	myosin, light polypeptide 9, regulatory [Source:MGI Symbol;Acc:MGI:2138915]	0.37689	-1.40779	2.73E-06	0.000236672
GM14648	predicted gene 14648 [Source:MGI Symbol;Acc:MGI:3705508]	0.512764	-0.963633	0.000799221	0.015658
PHF11D	PHD finger protein 11D [Source:MGI Symbol;Acc:MGI:1277133]	2.01262	1.00908	0.00204406	0.0297003
SLC4A5	solute carrier family 4, sodium bicarbonate cotransporter, member 5 [Source:MGI Symbol;Acc:MGI:2443220]	0.397511	-1.33093	0.0038294	0.0459723
ZFP467	zinc finger protein 467 [Source:MGI Symbol;Acc:MGI:1916160]	0.653493	-0.613756	0.000318359	0.00824106
GM4841	predicted gene 4841 [Source:MGI Symbol;Acc:MGI:3643814]	27.3714	4.7746	4.05E-07	5.58E-05
ACTC1	actin, alpha, cardiac muscle 1 [Source:MGI Symbol;Acc:MGI:87905]	0.179928	-2.47451	5.06E-08	1.14E-05
CLXN	calaxin [Source:MGI Symbol;Acc:MGI:1914043]	0.553371	-0.853682	0.000143245	0.004686
CD59B	CD59b antigen [Source:MGI Symbol;Acc:MGI:1888996]	0.502823	-0.991877	0.00235979	0.0328958
MYBPHL	myosin binding protein H-like [Source:MGI Symbol;Acc:MGI:1916003]	0.148048	-2.75586	0.00268304	0.0356984
SLC7A14	solute carrier family 7 (cationic amino acid transporter, y+ system), member 14 [Source:MGI Symbol;Acc:MGI:3040688]	0.181279	-2.46372	1.09E-05	0.000708972
ADGRV1	adhesion G protein-coupled receptor V1 [Source:MGI Symbol;Acc:MGI:1274784]	0.421728	-1.24561	7.77E-05	0.00303409
MARCKS	myristoylated alanine rich protein kinase C substrate [Source:MGI Symbol;Acc:MGI:96907]	2.12772	1.08931	5.96E-05	0.0025248
WFDC17	WAP four-disulfide core domain 17 [Source:MGI Symbol;Acc:MGI:3649773]	3.8123	1.93066	5.01E-06	0.000381214
IRGM2	immunity-related GTPase family M member 2 [Source:MGI Symbol;Acc:MGI:1926262]	4.31439	2.10916	5.19E-08	1.15E-05
CCDC153	coiled-coil domain containing 153 [Source:MGI Symbol;Acc:MGI:2448587]	0.471669	-1.08415	1.29E-06	0.000134751
4930581F22RIK	RIKEN cDNA 4930581F22 gene [Source:MGI Symbol;Acc:MGI:1926184]	1.97184	0.979546	0.000412786	0.00993733
RNF213	ring finger protein 213 [Source:MGI Symbol;Acc:MGI:1289196]	1.70018	0.765686	0.00112541	0.0197371
IL18BP	interleukin 18 binding protein [Source:MGI Symbol;Acc:MGI:1333800]	7.00821	2.80905	6.53E-08	1.35E-05
WFDC8	WAP four-disulfide core domain 8 [Source:MGI Symbol;Acc:MGI:2685552]	3.24719	1.69919	0.000254252	0.00709874
SLC17A7	solute carrier family 17 (sodium-dependent inorganic phosphate cotransporter), member 7 [Source:MGI Symbol;Acc:MGI:1920211]	0.180927	-2.46652	0.000212571	0.00626756
ZMYND12	zinc finger, MYND domain containing 12 [Source:MGI Symbol;Acc:MGI:2140259]	0.499354	-1.00186	0.00201531	0.0294137
ZSCAN18	zinc finger and SCAN domain containing 18 [Source:MGI Symbol;Acc:MGI:3643810]	0.483868	-1.04731	5.56E-05	0.00242506
LDLRAD1	low density lipoprotein receptor class A domain containing 1 [Source:MGI Symbol;Acc:MGI:3652166]	0.45685	-1.13021	0.000321337	0.00827555
HRCT1	histidine rich carboxyl terminus 1 [Source:MGI Symbol;Acc:MGI:1917945]	2.77865	1.47438	2.33E-08	6.34E-06
CCL19	chemokine (C-C motif) ligand 19 [Source:MGI Symbol;Acc:MGI:1346316]	3.4732	1.79627	0.00367824	0.0447981
GM10309	predicted gene 10309 [Source:MGI Symbol;Acc:MGI:3641941]	11.3346	3.50266	3.42E-08	8.17E-06
1700029J07RIK	RIKEN cDNA 1700029J07 gene [Source:MGI Symbol;Acc:MGI:1916729]	0.596247	-0.746017	0.00258087	0.0347884
BVES	blood vessel epicardial substance [Source:MGI Symbol;Acc:MGI:1346013]	0.276704	-1.85359	0.00244086	0.033619
ARMC2	armadillo repeat containing 2 [Source:MGI Symbol;Acc:MGI:1916449]	0.579894	-0.786138	0.000526517	0.0116178
ECT2L	epithelial cell transforming sequence 2 oncogene-like [Source:MGI Symbol;Acc:MGI:3641723]	0.43599	-1.19763	0.000865059	0.0166152
2410004P03RIK	RIKEN cDNA 2410004P03 gene [Source:MGI Symbol;Acc:MGI:1920917]	0.542829	-0.881431	0.00080709	0.0157648
GPRIN2	G protein regulated inducer of neurite outgrowth 2 [Source:MGI Symbol;Acc:MGI:2444560]	0.303435	-1.72054	0.000115243	0.00402776
CFAP44	cilia and flagella associated protein 44 [Source:MGI Symbol;Acc:MGI:1277238]	0.491239	-1.0255	0.00283235	0.03711
ENTREP1	endosomal transmembrane epsin interactor 1 [Source:MGI Symbol;Acc:MGI:2685813]	1.63793	0.711874	0.00263204	0.0351794
CEBPD	CCAAT/enhancer binding protein (C/EBP), delta [Source:MGI Symbol;Acc:MGI:103573]	2.52696	1.3374	4.36E-05	0.00202473
1700024G13RIK	RIKEN cDNA 1700024G13 gene [Source:MGI Symbol;Acc:MGI:1914335]	0.323602	-1.62771	7.71E-08	1.56E-05
SPEF2	sperm flagellar 2 [Source:MGI Symbol;Acc:MGI:2443727]	0.565474	-0.822469	0.000670315	0.0138145
GPR27	G protein-coupled receptor 27 [Source:MGI Symbol;Acc:MGI:1202299]	0.597568	-0.742826	0.00105434	0.0189317
CFAP47	cilia and flagella associated protein 47 [Source:MGI Symbol;Acc:MGI:3781475]	0.440469	-1.18289	1.89E-05	0.00108904
SPEER4C	spermatogenesis associated glutamate (E)-rich protein 4C [Source:MGI Symbol;Acc:MGI:1914023]	3.11031	1.63706	1.30E-07	2.35E-05
GM14636	predicted gene 14636 [Source:MGI Symbol;Acc:MGI:3641976]	2.75762	1.46342	0.00212726	0.0305913
9830107B12RIK	RIKEN cDNA 9830107B12 gene [Source:MGI Symbol;Acc:MGI:3608415]	7.17045	2.84206	0.000764796	0.0151583
H2-Q6	histocompatibility 2, Q region locus 6 [Source:MGI Symbol;Acc:MGI:95935]	1.85254	0.889507	0.0010791	0.0191805
H2-D1	histocompatibility 2, D region locus 1 [Source:MGI Symbol;Acc:MGI:95896]	1.60099	0.678967	0.00155215	0.0244298
CYP4F15	cytochrome P450, family 4, subfamily f, polypeptide 15 [Source:MGI Symbol;Acc:MGI:2146921]	0.301918	-1.72777	3.97E-07	5.55E-05
IIGP1C	interferon inducible GTPase 1C [Source:MGI Symbol;Acc:MGI:3644953]	8.24805	3.04405	6.25E-08	1.30E-05
PRR16	proline rich 16 [Source:MGI Symbol;Acc:MGI:1918623]	2.1207	1.08454	0.000554333	0.0120038
ECSCR	endothelial cell surface expressed chemotaxis and apoptosis regulator [Source:MGI Symbol;Acc:MGI:1915795]	2.16374	1.11352	0.000954631	0.0177605
PROB1	proline rich basic protein 1 [Source:MGI Symbol;Acc:MGI:2686460]	0.654216	-0.612162	0.000467907	0.0108137
FBXO36	F-box protein 36 [Source:MGI Symbol;Acc:MGI:1289192]	0.47288	-1.08046	9.58E-05	0.00351692
CATIP	ciliogenesis associated TTC17 interacting protein [Source:MGI Symbol;Acc:MGI:2685062]	0.374927	-1.41532	8.76E-07	9.75E-05
SH3D21	SH3 domain containing 21 [Source:MGI Symbol;Acc:MGI:1914188]	2.21537	1.14755	7.32E-05	0.00290398
SPEF1L	sperm flagellar 1 like [Source:MGI Symbol;Acc:MGI:2685939]	0.466859	-1.09894	0.00151601	0.0240839
CDKN2B	cyclin dependent kinase inhibitor 2B [Source:MGI Symbol;Acc:MGI:104737]	2.32685	1.21838	0.000133314	0.00446786
GM13305	predicted gene 13305 [Source:MGI Symbol;Acc:MGI:3801997]	12.7668	3.67433	4.69E-05	0.00212377
SAA1	serum amyloid A 1 [Source:MGI Symbol;Acc:MGI:98221]	127.837	6.99816	3.37E-08	8.15E-06
NLRC5	NLR family, CARD domain containing 5 [Source:MGI Symbol;Acc:MGI:3612191]	3.26859	1.70867	1.42E-05	0.000875395
EHD2	EH-domain containing 2 [Source:MGI Symbol;Acc:MGI:2154274]	1.50166	0.586562	0.00179668	0.0270789
TOX2	TOX high mobility group box family member 2 [Source:MGI Symbol;Acc:MGI:3611233]	2.82996	1.50078	0.000882463	0.0168614
KIF5A	kinesin family member 5A [Source:MGI Symbol;Acc:MGI:109564]	0.278454	-1.84449	0.000172402	0.00542484
TTLL9	tubulin tyrosine ligase-like family, member 9 [Source:MGI Symbol;Acc:MGI:1913589]	0.404623	-1.30535	4.14E-05	0.00196401
FOXS1	forkhead box S1 [Source:MGI Symbol;Acc:MGI:95546]	2.42461	1.27775	0.00164258	0.0254742
ISM1	isthmin 1, angiogenesis inhibitor [Source:MGI Symbol;Acc:MGI:2442963]	1.84611	0.884489	0.000192101	0.00587969
IL1BOS	interleukin 1 beta, opposite strand [Source:MGI Symbol;Acc:MGI:3650458]	8.57983	3.10095	0.000693584	0.0140994
HPSE2	heparanase 2 [Source:MGI Symbol;Acc:MGI:2685814]	0.310012	-1.6896	0.00083184	0.0160882
IFIT3	interferon-induced protein with tetratricopeptide repeats 3 [Source:MGI Symbol;Acc:MGI:1101055]	2.79233	1.48147	0.000146268	0.00475542
FIBIN	fin bud initiation factor homolog (zebrafish) [Source:MGI Symbol;Acc:MGI:1914856]	1.84911	0.886832	0.000541509	0.0118605
AW112010	expressed sequence AW112010 [Source:MGI Symbol;Acc:MGI:2147706]	5.82285	2.54173	5.61E-07	6.78E-05
CCDC162	coiled-coil domain containing 162 [Source:MGI Symbol;Acc:MGI:1923223]	0.430175	-1.21701	2.57E-06	0.000225657
IFT70B	intraflagellar transport 70B [Source:MGI Symbol;Acc:MGI:1919671]	0.575196	-0.797875	0.000132526	0.00444905
GM14488	predicted gene 14488 [Source:MGI Symbol;Acc:MGI:3649725]	0.329103	-1.60339	0.000886912	0.0169188
RSPH10B	radial spoke head 10 homolog B (Chlamydomonas) [Source:MGI Symbol;Acc:MGI:1922386]	0.465568	-1.10294	6.64E-07	7.83E-05
LY6A	lymphocyte antigen 6 complex, locus A [Source:MGI Symbol;Acc:MGI:107527]	3.16213	1.6609	2.21E-06	0.000197673
GM26377	predicted gene, 26377 [Source:MGI Symbol;Acc:MGI:5456154]	0.551319	-0.85904	0.00244869	0.0336795
ACSF2	acyl-CoA synthetase family member 2 [Source:MGI Symbol;Acc:MGI:2388287]	0.593437	-0.752834	0.000393909	0.0096924
TRBV5	T cell receptor beta, variable 5 [Source:MGI Symbol;Acc:MGI:98583]	0.266475	-1.90793	0.00120327	0.020622
IGKV6-13	immunoglobulin kappa variable 6-13 [Source:MGI Symbol;Acc:MGI:1330829]	0.291192	-1.77996	0.00158905	0.0248807
F630028O10RIK	RIKEN cDNA F630028O10 gene [Source:MGI Symbol;Acc:MGI:3641813]	2.82445	1.49797	0.00105089	0.0189043
DNM3OS	dynamin 3, opposite strand [Source:MGI Symbol;Acc:MGI:3052332]	3.44799	1.78575	0.00143614	0.0233229
AI593442	expressed sequence AI593442 [Source:MGI Symbol;Acc:MGI:2143099]	0.170798	-2.54964	4.21E-05	0.0019765
PPIL6	peptidylprolyl isomerase (cyclophilin)-like 6 [Source:MGI Symbol;Acc:MGI:1920325]	0.43333	-1.20646	5.28E-06	0.000395866
DCDC2B	doublecortin domain containing 2b [Source:MGI Symbol;Acc:MGI:2686212]	0.514779	-0.957975	0.00194194	0.0286202
CYP4A12B	cytochrome P450, family 4, subfamily a, polypeptide 12B [Source:MGI Symbol;Acc:MGI:3611747]	0.112746	-3.14886	4.00E-05	0.00191213
GVIN2	GTPase, very large interferon inducible, family member 2 [Source:MGI Symbol;Acc:MGI:3782245]	2.47697	1.30858	0.00016304	0.00519709
GM12695	predicted gene 12695 [Source:MGI Symbol;Acc:MGI:3650206]	0.28631	-1.80435	8.81E-05	0.00332691
GM17546	predicted gene, 17546 [Source:MGI Symbol;Acc:MGI:4937180]	0.324894	-1.62196	0.000756096	0.0150373
IL11RA2	interleukin 11 receptor, alpha chain 2 [Source:MGI Symbol;Acc:MGI:109123]	9.30497	3.218	0.00119494	0.0205332
SLFN1	schlafen 1 [Source:MGI Symbol;Acc:MGI:1313259]	2.36757	1.24341	0.000963932	0.0178995
FCGBPL1	Fc fragment of IgG binding protein like 1 [Source:MGI Symbol;Acc:MGI:2442118]	0.343589	-1.54124	7.28E-05	0.00290117
NLRP12	NLR family, pyrin domain containing 12 [Source:MGI Symbol;Acc:MGI:2676630]	17.2506	4.10858	1.20E-09	7.10E-07
IGTP	interferon gamma induced GTPase [Source:MGI Symbol;Acc:MGI:107729]	9.1834	3.19903	7.07E-09	2.59E-06
GM14308	predicted gene 14308 [Source:MGI Symbol;Acc:MGI:3782921]	2.94189	1.55674	0.000146822	0.0047655
IFI47	interferon gamma inducible protein 47 [Source:MGI Symbol;Acc:MGI:99448]	4.41683	2.14301	1.85E-06	0.0001745
TGTP2	T cell specific GTPase 2 [Source:MGI Symbol;Acc:MGI:3710083]	6.00019	2.58501	1.17E-06	0.000124057
TGTP1	T cell specific GTPase 1 [Source:MGI Symbol;Acc:MGI:98734]	19.1823	4.2617	5.35E-07	6.50E-05
ARHGAP8	Rho GTPase activating protein 8 [Source:MGI Symbol;Acc:MGI:1920417]	2.0346	1.02474	0.000468947	0.0108137
SERPINA3M	serine (or cysteine) peptidase inhibitor, clade A, member 3M [Source:MGI Symbol;Acc:MGI:98378]	63.6053	5.99108	1.21E-20	2.36E-16
SERPINA3I	serine (or cysteine) peptidase inhibitor, clade A, member 3I [Source:MGI Symbol;Acc:MGI:2182841]	9.6219	3.26632	4.51E-06	0.000353008
LY6C1	lymphocyte antigen 6 complex, locus C1 [Source:MGI Symbol;Acc:MGI:96882]	4.72312	2.23974	5.15E-09	2.26E-06
SLC8A3	solute carrier family 8 (sodium/calcium exchanger), member 3 [Source:MGI Symbol;Acc:MGI:107976]	0.210477	-2.24826	0.000115474	0.00402862
SLC28A2B	solute carrier family 28 member 2b [Source:MGI Symbol;Acc:MGI:3702173]	0.345879	-1.53166	0.00343206	0.042622
PSME2	proteasome (prosome, macropain) activator subunit 2 (PA28 beta) [Source:MGI Symbol;Acc:MGI:1096365]	2.20856	1.14311	0.000944641	0.0176586
CCR5	chemokine (C-C motif) receptor 5 [Source:MGI Symbol;Acc:MGI:107182]	2.40518	1.26614	0.000396826	0.00973164
CCDC13	coiled-coil domain containing 13 [Source:MGI Symbol;Acc:MGI:1920144]	0.473593	-1.07828	0.000333164	0.00851266
ACKR4	atypical chemokine receptor 4 [Source:MGI Symbol;Acc:MGI:2181676]	0.426617	-1.22899	0.00382831	0.0459723
GM43302	predicted gene 43302 [Source:MGI Symbol;Acc:MGI:5663439]	13.6204	3.7677	0.000438256	0.0103687
GBP4	guanylate binding protein 4 [Source:MGI Symbol;Acc:MGI:97072]	7.02737	2.81298	1.39E-06	0.000143081
KCNJ13	potassium inwardly-rectifying channel, subfamily J, member 13 [Source:MGI Symbol;Acc:MGI:3781032]	0.450415	-1.15067	8.25E-06	0.000568234
COL4A3	collagen, type IV, alpha 3 [Source:MGI Symbol;Acc:MGI:104688]	2.776	1.47301	0.000271652	0.00745814
PHYHD1	phytanoyl-CoA dioxygenase domain containing 1 [Source:MGI Symbol;Acc:MGI:3612860]	2.18347	1.12663	0.00034699	0.0087563
CFAP77	cilia and flagella associated protein 77 [Source:MGI Symbol;Acc:MGI:2685669]	0.572759	-0.804	0.00111391	0.0196233
CSTDC4	cystatin domain containing 4 [Source:MGI Symbol;Acc:MGI:3645124]	21.858	4.45009	6.95E-09	2.59E-06
TMEM243	transmembrane protein 243, mitochondrial [Source:MGI Symbol;Acc:MGI:3606159]	1.8946	0.921897	7.92E-06	0.000550663
FPR3	formyl peptide receptor 3 [Source:MGI Symbol;Acc:MGI:1194495]	3.2904	1.71826	0.00231377	0.0324857
GM13655	predicted gene 13655 [Source:MGI Symbol;Acc:MGI:3650029]	8.52912	3.0924	0.00254263	0.0344868
GM12250	predicted gene 12250 [Source:MGI Symbol;Acc:MGI:3649299]	7.4223	2.89187	4.39E-07	5.69E-05
DYNLT1-PS1	dynein light chain Tctex-type 1, pseuodogene 1 [Source:MGI Symbol;Acc:MGI:3642625]	0.488372	-1.03395	0.000212288	0.00626756
CDHR18	cadherin related family member 18 [Source:MGI Symbol;Acc:MGI:2685127]	0.38501	-1.37703	2.31E-05	0.00127552
CROCC2	ciliary rootlet coiled-coil, rootletin family member 2 [Source:MGI Symbol;Acc:MGI:3045962]	0.604653	-0.725821	0.00408872	0.0481494
SBK3	SH3 domain binding kinase family, member 3 [Source:MGI Symbol;Acc:MGI:2685924]	0.318087	-1.65251	0.000211571	0.00626454
4930430E12RIK	RIKEN cDNA 4930430E12 gene [Source:MGI Symbol;Acc:MGI:1918889]	31.6985	4.98634	0.000542363	0.0118605
2410004I01RIK	RIKEN cDNA 2410004I01 gene [Source:MGI Symbol;Acc:MGI:1916989]	2.69	1.42761	0.00106828	0.0190596
4930412C18RIK	RIKEN cDNA 4930412C18 gene [Source:MGI Symbol;Acc:MGI:2443490]	0.599775	-0.737506	0.00113868	0.0198806
SYNA	syncytin a [Source:MGI Symbol;Acc:MGI:2684898]	0.374346	-1.41756	0.000170875	0.00539415
GM15411	predicted gene 15411 [Source:MGI Symbol;Acc:MGI:3705213]	0.382905	-1.38494	2.32E-07	3.75E-05
GM5970	predicted gene 5970 [Source:MGI Symbol;Acc:MGI:3646761]	11.7565	3.55539	7.10E-05	0.00285478
WIPF3	WAS/WASL interacting protein family, member 3 [Source:MGI Symbol;Acc:MGI:3044681]	1.77131	0.824817	0.00122432	0.0208673
PIERCE2	piercer of microtubule wall 2 [Source:MGI Symbol;Acc:MGI:3648770]	0.614702	-0.702042	5.00E-06	0.000381214
GM13446	predicted gene 13446 [Source:MGI Symbol;Acc:MGI:3649869]	0.18621	-2.425	0.000914913	0.0172511
SUSD5	sushi domain containing 5 [Source:MGI Symbol;Acc:MGI:2685972]	0.15126	-2.72489	2.70E-06	0.000234878
GM11827	predicted gene 11827 [Source:MGI Symbol;Acc:MGI:3649801]	4.26939	2.09403	0.00167962	0.0258847
2610035D17RIK	RIKEN cDNA 2610035D17 gene [Source:MGI Symbol;Acc:MGI:1919636]	0.555971	-0.846919	0.00233858	0.0327635
1200007C13RIK	RIKEN cDNA 1200007C13 gene [Source:MGI Symbol;Acc:MGI:1921369]	6.78141	2.76158	9.44E-06	0.000639184
MIA	MIA SH3 domain containing [Source:MGI Symbol;Acc:MGI:109615]	0.303863	-1.71851	3.77E-05	0.00184732
GM16136	predicted gene 16136 [Source:MGI Symbol;Acc:MGI:3802137]	0.504072	-0.988299	0.000378967	0.00936509
CFB	complement factor B [Source:MGI Symbol;Acc:MGI:105975]	4.44199	2.15121	1.67E-05	0.000980791
ALMS1-PS1	ALMS1, centrosome and basal body associated, pseudogene 1 [Source:MGI Symbol;Acc:MGI:3646394]	0.126432	-2.98357	0.00341052	0.0424083
LRRC10B	leucine rich repeat containing 10B [Source:MGI Symbol;Acc:MGI:2685551]	0.440119	-1.18404	1.23E-05	0.000780344
CFAP97D2	CFAP97 domain containing 2 [Source:MGI Symbol;Acc:MGI:2685952]	0.461702	-1.11497	0.000193828	0.00590905
APOLD1	apolipoprotein L domain containing 1 [Source:MGI Symbol;Acc:MGI:2685921]	0.496756	-1.00939	0.000557773	0.0120361
F830016B08RIK	RIKEN cDNA F830016B08 gene [Source:MGI Symbol;Acc:MGI:3588218]	4.10433	2.03715	0.000743401	0.0148165
AK9	adenylate kinase 9 [Source:MGI Symbol;Acc:MGI:2685080]	0.440988	-1.18119	0.000402994	0.00978586
SEC14L5	SEC14-like lipid binding 5 [Source:MGI Symbol;Acc:MGI:3616084]	0.351367	-1.50895	0.00379955	0.0457741
GM5624	predicted gene 5624 [Source:MGI Symbol;Acc:MGI:3646247]	0.206233	-2.27765	0.00365934	0.0446792
DNAAF4	dynein axonemal assembly factor 4 [Source:MGI Symbol;Acc:MGI:1914935]	0.565784	-0.821675	0.000469033	0.0108137
C130080G10RIK	RIKEN cDNA C130080G10 gene [Source:MGI Symbol;Acc:MGI:4844008]	0.207527	-2.26863	0.00289702	0.0378255
KHDC3	KH domain containing 3, subcortical maternal complex member [Source:MGI Symbol;Acc:MGI:1914241]	9.74652	3.28489	0.000355703	0.00889122
GAL3ST2B	galactose-3-O-sulfotransferase 2B [Source:MGI Symbol;Acc:MGI:3711964]	0.129865	-2.94491	0.00300504	0.0387448
MRGPRA2A	MAS-related GPR, member A2A [Source:MGI Symbol;Acc:MGI:3821888]	42.7783	5.41881	2.95E-05	0.00152121
FSBP	fibrinogen silencer binding protein [Source:MGI Symbol;Acc:MGI:5301008]	0.179696	-2.47637	0.00392733	0.0468694
IGHV1-81	immunoglobulin heavy variable 1-81 [Source:MGI Symbol;Acc:MGI:4439635]	0.384059	-1.3806	0.00151525	0.0240839
EDARADD	EDAR (ectodysplasin-A receptor)-associated death domain [Source:MGI Symbol;Acc:MGI:1931001]	0.383768	-1.38169	0.000935388	0.0175293
ITPRIPL2	inositol 1,4,5-triphosphate receptor interacting protein-like 2 [Source:MGI Symbol;Acc:MGI:2442416]	1.65898	0.730292	0.00351647	0.043395
FMO6	flavin containing monooxygenase 6 [Source:MGI Symbol;Acc:MGI:2681841]	0.200687	-2.31698	0.00034289	0.00867068
DNAH7A	dynein, axonemal, heavy chain 7A [Source:MGI Symbol;Acc:MGI:2685838]	0.50512	-0.985302	8.88E-05	0.00334121
MRGPRA2B	MAS-related GPR, member A2B [Source:MGI Symbol;Acc:MGI:3033098]	45.765	5.51617	5.09E-09	2.26E-06
9530082P21RIK	RIKEN cDNA 9530082P21 gene [Source:MGI Symbol;Acc:MGI:3603340]	1.99329	0.995151	6.61E-05	0.00272378
FOXL1	forkhead box L1 [Source:MGI Symbol;Acc:MGI:1347469]	0.381154	-1.39155	0.0032172	0.0407153
9330175E14RIK	RIKEN cDNA 9330175E14 gene [Source:MGI Symbol;Acc:MGI:2443913]	2.4772	1.30871	0.00353161	0.0435268
GM17276	predicted gene, 17276 [Source:MGI Symbol;Acc:MGI:4936910]	0.224825	-2.15313	0.00263207	0.0351794
D430036J16RIK	RIKEN cDNA D430036J16 gene [Source:MGI Symbol;Acc:MGI:2441977]	0.611406	-0.709798	0.000291971	0.0077705
MHRT	myosin heavy chain associated RNA transcript [Source:MGI Symbol;Acc:MGI:3642848]	0.142699	-2.80895	0.000446027	0.0104924
E030044B06RIK	RIKEN cDNA E030044B06 gene [Source:MGI Symbol;Acc:MGI:2686464]	0.126161	-2.98666	2.47E-07	3.93E-05
GM26535	predicted gene, 26535 [Source:MGI Symbol;Acc:MGI:5477029]	25.2334	4.65726	0.00152534	0.0241732
GM16685	predicted gene, 16685 [Source:MGI Symbol;Acc:MGI:4439609]	5.79614	2.53509	0.0029281	0.0380032
A930007I19RIK	RIKEN cDNA A930007I19 gene [Source:MGI Symbol;Acc:MGI:1925029]	1.82415	0.867227	0.000141829	0.00467319
4930547M16RIK	RIKEN cDNA 4930547M16 gene [Source:MGI Symbol;Acc:MGI:1922549]	0.291237	-1.77974	0.00010864	0.003866
A930001A20RIK	RIKEN cDNA A930001A20 gene [Source:MGI Symbol;Acc:MGI:1924377]	0.226892	-2.13992	0.000186714	0.00575235
RASSF10	Ras association (RalGDS/AF-6) domain family (N-terminal) member 10 [Source:MGI Symbol;Acc:MGI:1925998]	0.372739	-1.42376	0.000408993	0.00988629
GM27202	predicted gene 27202 [Source:MGI Symbol;Acc:MGI:5521045]	0.321846	-1.63556	0.000280546	0.00761561
GM27252	predicted gene 27252 [Source:MGI Symbol;Acc:MGI:5521095]	3.70354	1.88891	0.000670536	0.0138145
GVIN-PS4	GTPase, very large interferon inducible, pseudogene 4 [Source:MGI Symbol;Acc:MGI:5011038]	2.87296	1.52254	0.00122832	0.0208867
GVIN-PS2	GTPase, very large interferon inducible, pseudogene 2 [Source:MGI Symbol;Acc:MGI:5011037]	5.93617	2.56953	0.00353904	0.043591
GM29538	predicted gene 29538 [Source:MGI Symbol;Acc:MGI:5580244]	0.458561	-1.12481	0.000394193	0.0096924
2310034G01RIK	RIKEN cDNA 2310034G01 gene [Source:MGI Symbol;Acc:MGI:1922829]	0.520325	-0.942515	0.00290264	0.0378485
GM28178	predicted gene 28178 [Source:MGI Symbol;Acc:MGI:5578884]	0.260249	-1.94204	0.000139385	0.00462382
SLC18A3	solute carrier family 18 (vesicular monoamine), member 3 [Source:MGI Symbol;Acc:MGI:1101061]	0.0987877	-3.33952	0.000995847	0.0182136
GM29216	predicted gene 29216 [Source:MGI Symbol;Acc:MGI:5579922]	0.241883	-2.04762	4.38E-05	0.0020317
DNAH7C	dynein, axonemal, heavy chain 7C [Source:MGI Symbol;Acc:MGI:3639762]	0.380655	-1.39345	0.000603376	0.0127806
SNRPN	small nuclear ribonucleoprotein N [Source:MGI Symbol;Acc:MGI:98347]	0.621145	-0.686999	0.00176404	0.0267849
GM37464	predicted gene, 37464 [Source:MGI Symbol;Acc:MGI:5610692]	0.469658	-1.09032	0.00107996	0.0191805
AA914427	EST AA914427 [Source:MGI Symbol;Acc:MGI:1858439]	0.279576	-1.83869	0.00154485	0.0243837
GM37752	predicted gene, 37752 [Source:MGI Symbol;Acc:MGI:5610980]	19.0286	4.2501	0.00407579	0.048113
PCDHA1	protocadherin alpha 1 [Source:MGI Symbol;Acc:MGI:2150982]	6.07984	2.60403	0.000871774	0.0167166
TSTD1	thiosulfate sulfurtransferase (rhodanese)-like domain containing 1 [Source:MGI Symbol;Acc:MGI:3648482]	0.387093	-1.36925	1.52E-06	0.000150637
IGHD	immunoglobulin heavy constant delta [Source:MGI Symbol;Acc:MGI:96447]	0.319346	-1.64681	5.30E-05	0.00233164
GM37516	predicted gene, 37516 [Source:MGI Symbol;Acc:MGI:5610744]	1.92195	0.942574	0.00256058	0.0346437
RHBG	Rhesus blood group-associated B glycoprotein [Source:MGI Symbol;Acc:MGI:1927379]	0.49002	-1.02909	0.000533452	0.011718
GM37829	predicted gene, 37829 [Source:MGI Symbol;Acc:MGI:5611057]	0.353359	-1.5008	0.000738024	0.0147545
GM4610	predicted gene 4610 [Source:MGI Symbol;Acc:MGI:3782793]	4.83109	2.27235	1.57E-06	0.000154191
GBP6	guanylate binding protein 6 [Source:MGI Symbol;Acc:MGI:2140937]	11.4197	3.51345	7.15E-09	2.59E-06
GM42868	predicted gene 42868 [Source:MGI Symbol;Acc:MGI:5663005]	0.379561	-1.3976	0.000665414	0.0137669
GM43622	predicted gene 43622 [Source:MGI Symbol;Acc:MGI:5663759]	1.80137	0.849092	0.0042504	0.0495166
GBP10	guanylate-binding protein 10 [Source:MGI Symbol;Acc:MGI:4359647]	10.5204	3.39511	1.00E-07	1.90E-05
GM43719	predicted gene 43719 [Source:MGI Symbol;Acc:MGI:5663856]	2.5538	1.35265	5.08E-06	0.000385564
GBP5	guanylate binding protein 5 [Source:MGI Symbol;Acc:MGI:2429943]	11.4413	3.51617	1.01E-05	0.000672803
AI506816	expressed sequence AI506816 [Source:MGI Symbol;Acc:MGI:2140929]	1.87235	0.904847	0.00311793	0.0397551
GM43181	predicted gene 43181 [Source:MGI Symbol;Acc:MGI:5663318]	14.804	3.88791	0.00160275	0.0250152
CHAER1	cardiac hypertrophy associated epigenetic regulator 1 [Source:MGI Symbol;Acc:MGI:5624990]	0.525065	-0.929433	2.77E-05	0.00145637
GM20186	predicted gene, 20186 [Source:MGI Symbol;Acc:MGI:5012371]	3.37289	1.75398	0.000473285	0.0108468
GM42420	predicted gene, 42420 [Source:MGI Symbol;Acc:MGI:5649067]	0.0805042	-3.63479	0.00362836	0.0444116
GM42528	predicted gene 42528 [Source:MGI Symbol;Acc:MGI:5662665]	1.90865	0.932554	6.95E-07	8.05E-05
GM44103	predicted gene, 44103 [Source:MGI Symbol;Acc:MGI:5690495]	1.75243	0.809358	0.00155358	0.0244298
GM44000	predicted gene, 44000 [Source:MGI Symbol;Acc:MGI:5690392]	0.407679	-1.2945	0.000436421	0.0103409
GM44002	predicted gene, 44002 [Source:MGI Symbol;Acc:MGI:5690394]	0.466773	-1.09921	0.00178004	0.0269763
9130015G15RIK	RIKEN cDNA 9130015G15 gene [Source:MGI Symbol;Acc:MGI:1921817]	0.586891	-0.768836	0.00178216	0.0269763
GM44873	predicted gene 44873 [Source:MGI Symbol;Acc:MGI:5753449]	2.86229	1.51717	5.65E-06	0.00041402
GM32849	predicted gene, 32849 [Source:MGI Symbol;Acc:MGI:5592008]	0.0558625	-4.16198	0.00077933	0.0153606
GM44751	predicted gene 44751 [Source:MGI Symbol;Acc:MGI:5753327]	2.16584	1.11493	0.000400968	0.00977304
SMIM38	small integral membrane protein 38 [Source:MGI Symbol;Acc:MGI:1916283]	0.340617	-1.55378	0.000595883	0.0127106
2410039M03RIK	RIKEN cDNA 2410039M03 gene [Source:MGI Symbol;Acc:MGI:1917269]	2.81608	1.49369	0.00361528	0.0442792
GM33543	predicted gene, 33543 [Source:MGI Symbol;Acc:MGI:5592702]	0.0467189	-4.41985	0.000676739	0.0138765
4933406B17RIK	RIKEN cDNA 4933406B17 gene [Source:MGI Symbol;Acc:MGI:1918290]	0.517114	-0.951447	0.00103434	0.0187272
GM45774	predicted gene 45774 [Source:MGI Symbol;Acc:MGI:5804889]	8.20214	3.036	0.000321348	0.00827555
GM39822	predicted gene, 39822 [Source:MGI Symbol;Acc:MGI:5622707]	4.0133	2.00479	6.51E-06	0.000463632
GM3776	predicted gene 3776 [Source:MGI Symbol;Acc:MGI:3826440]	3.75303	1.90806	0.00349793	0.0432753
LILRB4B	leukocyte immunoglobulin-like receptor, subfamily B, member 4B [Source:MGI Symbol;Acc:MGI:102702]	5.68649	2.50754	6.72E-07	7.87E-05
C230072F16RIK	RIKEN cDNA C230072F16 gene [Source:MGI Symbol;Acc:MGI:2444727]	0.472376	-1.08199	0.00040237	0.00978427
LILRB4A	leukocyte immunoglobulin-like receptor, subfamily B, member 4A [Source:MGI Symbol;Acc:MGI:102701]	4.10733	2.0382	1.37E-05	0.000858099
AI463170	expressed sequence AI463170 [Source:MGI Symbol;Acc:MGI:2144839]	0.339801	-1.55724	0.000250399	0.00703128
4933412E12RIK	RIKEN cDNA 4933412E12 gene [Source:MGI Symbol;Acc:MGI:1918336]	1.99006	0.992809	0.000307902	0.00804573
GM33424	predicted gene, 33424 [Source:MGI Symbol;Acc:MGI:5592583]	0.359622	-1.47545	0.000980983	0.0180619
GM19951	predicted gene, 19951 [Source:MGI Symbol;Acc:MGI:5012136]	3.78703	1.92107	0.000785733	0.0154246
GM47123	predicted gene, 47123 [Source:MGI Symbol;Acc:MGI:6095872]	11.4952	3.52295	0.000117102	0.00407089
BB123696	expressed sequence BB123696 [Source:MGI Symbol;Acc:MGI:2145475]	5.686	2.50741	0.00178617	0.0269954
5033406O09RIK	RIKEN cDNA 5033406O09 gene [Source:MGI Symbol;Acc:MGI:1923205]	1.87527	0.907098	0.00277042	0.036489
F630042J09RIK	RIKEN cDNA F630042J09 gene [Source:MGI Symbol;Acc:MGI:3642133]	2.6891	1.42712	0.00174531	0.0266037
AI463229	expressed sequence AI463229 [Source:MGI Symbol;Acc:MGI:2145255]	3.70512	1.88952	0.0019601	0.0288261
GM48942	predicted gene, 48942 [Source:MGI Symbol;Acc:MGI:6118263]	6.28175	2.65117	2.83E-06	0.000242183
D730005E14RIK	RIKEN cDNA D730005E14 gene [Source:NCBI gene (formerly Entrezgene);Acc:109361]	4.55916	2.18877	1.69E-06	0.000162716
MIRT2	myocardial infraction associated transcript 2 [Source:MGI Symbol;Acc:MGI:3642813]	9.77277	3.28877	4.49E-07	5.73E-05
8430426J06RIK	RIKEN cDNA 8430426J06 gene [Source:MGI Symbol;Acc:MGI:1925352]	2.92489	1.54838	0.000721831	0.0145197
GM34680	predicted gene, 34680 [Source:MGI Symbol;Acc:MGI:5593839]	0.281298	-1.82983	3.66E-05	0.00181442
DINO	damage induced long noncoding RNA [Source:MGI Symbol;Acc:MGI:1920529]	4.8711	2.28425	0.000932516	0.0174988
GM41715	predicted gene, 41715 [Source:MGI Symbol;Acc:MGI:5624600]	0.230364	-2.11801	0.0019949	0.029181
9630028I04RIK	RIKEN cDNA 9630028I04 gene [Source:MGI Symbol;Acc:MGI:2442601]	0.25828	-1.95299	5.67E-07	6.81E-05
GM9902	predicted gene 9902 [Source:MGI Symbol;Acc:MGI:3642122]	3.49887	1.80689	0.00184932	0.0276086
LHB	luteinizing hormone beta [Source:MGI Symbol;Acc:MGI:96782]	0.561966	-0.831445	0.00309669	0.0395861
CFAP141	cilia and flagella associated protein 141 [Source:MGI Symbol;Acc:MGI:1920795]	0.533969	-0.905172	4.10E-06	0.000327793
GM25018	predicted gene, 25018 [Source:MGI Symbol;Acc:MGI:5454795]	0.0694644	-3.84758	0.000670352	0.0138145
GM57373	predicted gene, 57373 [Source:MGI Symbol;Acc:MGI:7338659]	0.302448	-1.72524	0.000895522	0.0170167
GM53692	predicted gene, 53692 [Source:MGI Symbol;Acc:MGI:6722429]	10.7155	3.42163	0.000210309	0.00623663
GM40124	predicted gene, 40124 [Source:MGI Symbol;Acc:MGI:5623009]	4.25353	2.08866	0.000811977	0.0158445
GM57009	predicted gene, 57009 [Source:MGI Symbol;Acc:MGI:7337931]	16.8767	4.07696	0.00140687	0.0230229
GM46828	predicted gene, 46828 [Source:MGI Symbol;Acc:MGI:5826465]	0.436074	-1.19735	1.38E-05	0.000859024
GM34162	predicted gene, 34162 [Source:MGI Symbol;Acc:MGI:5593321]	0.376451	-1.40947	0.000694454	0.0140994
GM56745	predicted gene, 56745 [Source:MGI Symbol;Acc:MGI:7337403]	0.552844	-0.855056	0.000494426	0.0111101
GM51802	predicted gene, 51802 [Source:MGI Symbol;Acc:MGI:6365653]	0.18125	-2.46395	0.000831114	0.0160882
GM30786	predicted gene, 30786 [Source:MGI Symbol;Acc:MGI:5589945]	0.143823	-2.79764	0.00324633	0.0409653
GM57366	predicted gene, 57366 [Source:MGI Symbol;Acc:MGI:7338645]	6.03627	2.59366	0.000517954	0.011491
GM56664	predicted gene, 56664 [Source:MGI Symbol;Acc:MGI:7337242]	0.022574	-5.4692	7.55E-09	2.68E-06
D17H6S56E-5	DNA segment, Chr 17, human D6S56E 5 [Source:MGI Symbol;Acc:MGI:1306799]	2.1127	1.07909	0.00151421	0.0240839
GM56730	predicted gene, 56730 [Source:MGI Symbol;Acc:MGI:7337373]	2.9354	1.55356	0.00184694	0.0275941
GM6403	predicted gene 6403 [Source:MGI Symbol;Acc:MGI:3648997]	10.3209	3.36749	0.00213948	0.0306993
GM56906	predicted gene, 56906 [Source:MGI Symbol;Acc:MGI:7337725]	2.41878	1.27428	0.00225402	0.0318525
GM57055	predicted gene, 57055 [Source:MGI Symbol;Acc:MGI:7338023]	0.417588	-1.25985	0.000116474	0.00405628
GM56555	predicted gene, 56555 [Source:MGI Symbol;Acc:MGI:7337024]	3.11568	1.63955	0.000544412	0.011892
GM56909	predicted gene, 56909 [Source:MGI Symbol;Acc:MGI:7337731]	3.12868	1.64555	4.58E-07	5.78E-05
GM35162	predicted gene, 35162 [Source:MGI Symbol;Acc:MGI:5594321]	3.81619	1.93213	0.0014197	0.0231553
GM56918	predicted gene, 56918 [Source:MGI Symbol;Acc:MGI:7337749]	3.24005	1.69602	0.00182177	0.0273433
-	novel transcript	0.0249771	-5.32325	0.00102485	0.0186071
SPEER6-PS1	spermatogenesis associated glutamate (E)-rich protein 6, pseudogene 1 [Source:NCBI gene (formerly Entrezgene);Acc:73266]	3.66044	1.87202	0.00262353	0.0351696
-	novel transcript	6.15256	2.62119	5.33E-06	0.000396732
CCL19-PS2	chemokine (C-C motif) ligand 19, pseudogene 2 [Source:NCBI gene (formerly Entrezgene);Acc:65958]	3.43318	1.77955	0.00350945	0.0433669
-	novel transcript	0.44229	-1.17694	0.00154938	0.0244158
-	novel transcript	0.574521	-0.799569	2.51E-07	3.93E-05
SERPINA3H	serine (or cysteine) peptidase inhibitor, clade A, member 3H [Source:NCBI gene (formerly Entrezgene);Acc:546546]	12.7988	3.67794	4.26E-08	9.94E-06
GM4956	predicted gene 4956 [Source:NCBI gene (formerly Entrezgene);Acc:241041]	2.29066	1.19577	0.000996667	0.0182136
B230303A05RIK	U1 small nuclear ribonucleoprotein 1C pseudogene [Source:NCBI gene (formerly Entrezgene);Acc:100503142]	15.3987	3.94474	9.96E-05	0.00361622
