# Supplementary material for: Cell death-related gene signatures as dual-function biomarkers: Early diagnosis and therapeutic targeting in Staphylococcus aureus pneumonia
Source: PLoS One. 2026 Jan 20;21(1):e0339560. doi: 10.1371/journal.pone.0339560 (PMC12818594; doi:10.1371/journal.pone.0339560)
Supplement: S4 Table — (TXT) [file pone.0339560.s004.txt]

FeatureName	FeatureID	AvgRank
SLC40A1	8	1.3
NAMPT	1	3.2
PRKCQ	10	3.2
NFKBIA	2	4.3
NLRP3	15	5.8
FLT3	17	6.1
TRIM21	13	7.3
ACSL4	14	8.8
NRG1	19	9.7
TNFRSF1A	12	10.6
VEGFA	4	10.8
GADD45G	3	12
JDP2	16	12.8
CFLAR	9	13.3
JUN	18	15.8
IL1B	11	15.9
EIF2AK2	5	16.2
FTH1	6	16.3
FAS	7	16.6
