# Supplementary material for: Cell death-related gene signatures as dual-function biomarkers: Early diagnosis and therapeutic targeting in Staphylococcus aureus pneumonia
Source: PLoS One. 2026 Jan 20;21(1):e0339560. doi: 10.1371/journal.pone.0339560 (PMC12818594; doi:10.1371/journal.pone.0339560)
Supplement: S5 Table — (TXT) [file pone.0339560.s005.txt]

NAMPT
NFKBIA
GADD45G
EIF2AK2
SLC40A1
PRKCQ
IL1B
ACSL4
NLRP3
FLT3
JUN
NRG1
