# Supplementary material for: Cell death-related gene signatures as dual-function biomarkers: Early diagnosis and therapeutic targeting in Staphylococcus aureus pneumonia
Source: PLoS One. 2026 Jan 20;21(1):e0339560. doi: 10.1371/journal.pone.0339560 (PMC12818594; doi:10.1371/journal.pone.0339560)
Supplement: S6 Table — (TXT) [file pone.0339560.s006.txt]

id	B cells naive	B cells memory	Plasma cells	T cells CD8	T cells CD4 naive	T cells CD4 memory resting	T cells CD4 memory activated	T cells follicular helper	T cells regulatory (Tregs)	T cells gamma delta	NK cells resting	NK cells activated	Monocytes	Macrophages M0	Macrophages M1	Macrophages M2	Dendritic cells resting	Dendritic cells activated	Mast cells resting	Mast cells activated	Eosinophils	Neutrophils
GSM745660_Control	0	0.0869214260016181	0.0168142030574412	0.030302892297114	0.0233542306596552	0.313132124528815	0.0654275161428222	0	0.00634798053576697	0	0.107057688527542	0	0.0542397441309147	0	0	0.065970414797637	0	0	0.035260275190788	0	0	0.195171504129886
GSM745661_Control	0	0.0582089709357995	0.0135655380790575	0.0244734803362092	0.0961320972711965	0.413359438996151	0	0	0.00539080863547871	0	0.0554885430469204	0.0124743016325873	0.139024524679896	0	0	0.0104844392922356	0.00616128011681759	0	0.0236884297096538	0	0	0.141548147267997
GSM745662_Control	0	0.0876622606825188	0	0	0	0.247096280850501	0	0	0.00632765552245067	0	0.0697819071841967	0	0.22910514726543	0	0	0.0168195218637777	0	0.0104296624635512	0	0.0239895002306828	0	0.308788063936891
GSM745663_Control	0	0.048628453441844	0	0.0259474479663009	0	0.365721417423321	0	0	0.00852555445063957	0	0.12431692176133	0	0.175198737938337	0	0	0.0569287542724121	0	0	0	0.00711816444485776	0	0.187614548300958
GSM745664_Control	0	0.0417710677308189	0.0108972849711515	0.0651672404588576	0	0.397765862484641	0	0	0.010758356734555	0	0.163372938537101	0	0.0866163704472219	0	0	0.0526069902516741	0	0	0	0.0109177395477238	0	0.160126148836256
GSM745665_Control	0	0.0988958824344751	0	0.0217244838910161	0	0.268827547285907	0	0	0.00607861383052726	0	0.127843597831088	0	0.14100555053191	0	0	0.0945266678889927	0	0	0	0.0361433842777462	0	0.204954272028337
GSM745666_Control	0	0.0824504888469983	0.0415112903677336	0	0.00328172176605925	0.374311148583702	0	0	0.0175803566137817	0	0.0531436748855979	0.00915468872038966	0	0	0	0.0662919836250161	0	0	0.00599033923604953	0	0	0.346284307354672
GSM745667_Control	0	0.0169891050246449	0.0315825859699996	0.402374595971783	0	0.134356482433848	0.0878030415656396	0	0	0	0.120019402090598	0	0.0414749436922232	0	0	0.0351513277339429	0	0	0.0226553961623714	0	0	0.107593119354949
GSM745668_Control	0	0.0431164270394728	0.0202057752553584	0.271556670023878	0.0298562287821665	0.123838988581955	0.0662126413715918	0	0.0104359769903129	0	0.140527608693558	0	0	0	0	0.10535670240703	0	0	0	0	0	0.188892980854677
GSM745669_Control	0.0359402654257893	0	0	0.00113975403729476	0	0.426971036981688	0	0	0.000333274852346855	0	0.146248676036505	0	0.235736487824591	0	0	0.034230368643711	0	0.00119704376033006	0	0.00552648893746476	0	0.11267660350028
GSM745670_Control	0.016948530011097	0.0297192414999799	0	0.00595859297319507	0	0.376510024017348	0	0	0	0.0140547971806984	0.143547580407982	0	0.19009404485399	0	0	0.00445512963827698	0	0.00127280330303225	0	0.00367867384493563	0	0.213760582269465
GSM745671_Control	0	0.0224575916624115	0.0273621293639177	0.0499316842384642	0	0.479619245896801	0.0194427642244371	0	0.01532371283343	0	0.118452661123747	0	0.0908715377383531	0	0	0.0645626026817635	0	0.000602774742531291	0.0257179695298367	0	0	0.0856553259643073
GSM745672_Control	0	0.0709642466240668	0	0.0980407859134569	0.0899490566602459	0.133409961281278	0.0164781625338328	0	0.0115698867597664	0	0.20397822540379	0	0.154193648527184	0	0	0.0652695895198146	0	0	0.00509817978112395	0	0	0.151048256995441
GSM745673_Control	0	0.0538961206649581	0	0.083281439375916	0	0.293406728795079	0.0615072404981291	0	0.00941232358427625	0	0.169480729151148	0	0.0568739491506205	0	0	0.0870826428104066	0	0	0.0231033373885659	0	0	0.1619554885809
GSM745674_Control	0	0.0391430200226886	0	0.0569571630185637	0	0.380236704699333	0	0	0	0	0.077864372335963	0	0.099018472647044	0	0	0.0549011233091291	0	0	0	0.0278705970602114	0	0.264008546907067
GSM745675_Control	0	0.0544070314574017	0	0	0	0.388065002864977	0	0	0.0110113734935259	0.0292159255899177	0.105360644360771	0	0	0	0	0.114488439354794	0	0	0	0.0169617491084525	0	0.28048983377016
GSM745676_Control	0	0.166133686330725	0	0.0263064595276651	0.0898380055685643	0.215717145036257	0	0	0.00984276391733331	0	0.0928048436258562	0	0.107451137113007	0	0	0.0803504207302234	0	0	0	0.0175707660515204	0	0.193984772098849
GSM745678_Control	0	0.068350130242554	0.0116398245031754	0.0888202260052758	0	0.283006722931211	0	0	0.00877960023950427	0	0.0432005216861868	0	0.0148539765310448	0	0	0.137382146143938	0	0	0	0.0431267596959053	0	0.300840092021205
GSM745679_Control	0.0533387997240341	0.00109848593814669	0	0.00302926730084302	0	0.246290258571751	0	0.00615647438338287	0.040042456305065	0.0314445693331736	0.128502247845311	0	0.16446828872823	0	0	0.045519973579554	0	0.000512934115275789	0.00123350500410817	0	0	0.278362739171125
GSM745680_Control	0.022561576504304	0.0755694509823586	0	0.0539256561596949	0	0.388859372847441	0	0	0.00082772102607767	0.0105899065137116	0.0773452100297869	0	0.0893371333947258	0	0	0.0351843554064149	0	0.00097206807129751	0	0.0103733993696721	0	0.234454149694515
GSM745681_Control	0.109297418012737	0	0.0140320074804496	0.0190997865604416	0	0.435386027653033	0	0	0.0170457075336477	0.0014037104177702	0.120830587388015	0	0.0772970889554471	0	0	0.06478948203485	0	0	0.000496411148142025	0	0	0.140321772815467
GSM745723_Control	0.0553358407530564	0.00503973289824155	0	0.0255759514548085	0.0528685822072333	0.21797742313811	0.0412348769867507	0	0	0	0.0696925846799265	0	0.215355802473063	0	0	0.0495682379921991	0	0	0.0157521210472456	0	0	0.251598846369365
GSM745724_Control	0	0.106773957288574	0.0321525568955944	0.064321696304212	0.0305600862931023	0.29134165276719	0.0452086419326055	0	0	0	0.141702301460294	0	0.0540255415597477	0	0	0.0571379505587885	0.00549384355686527	0.011430491797631	0.0187180512600081	0	0	0.141133228325387
GSM745725_Control	0	0.0591016236344109	0.00881295086105216	0.0968484950322179	0.0609282815114049	0.230751848831354	0.0640414804803466	0	0.000568114260043794	0	0.153579260510548	0	0.0942941157001903	0	0	0.0375118702358425	0	0	0.0554637644259512	0	0	0.138098194516638
GSM745727_Control	0.0725894691144632	0	0.0400889158945972	0.161567106800599	0.022110707096247	0.300861424859861	0.0602018526900667	0	0	0.041282242019331	0.0950253425306876	0	0.0190129438516097	0	0	0.059540272050184	0	0	0.0422657829942713	0	0	0.0854539400980827
GSM745728_Control	0.022407366983752	0.0466002221748401	0.0276691595644358	0.0115269351840185	0.0748712925769874	0.455052821300183	0.0241316673385383	0	0.00528429403876304	0	0.0862579481849149	0	0	0.0198568157277234	0	0.0643180717850083	0	0	0.0254488468408683	0	0	0.136574558299967
GSM745730_Control	0	0.112628151140541	0.0246075909504298	0.102340339712237	0	0.469138751634817	0	0	0.0131314523215995	0	0.0857804058570686	0	0.028428250401	0	0	0.0727220846512355	0	0	0.00826348927915689	0	0	0.0829594840519148
GSM745731_Control	0	0.100669500436087	0	0.204756596505198	0	0.244290977726741	0.0149370295192385	0	0.0163248006446135	0	0.195044879325138	0	0.0758218151396641	0	0	0.0325356868698311	0	0.00488230633594234	0.00113295773527432	0	0	0.109603449762271
GSM745732_Control	0	0.0370580418677791	0	0.00277843539154106	0	0.333452984878655	0	0	0.0110704554772462	0.0099737205318091	0.148709543834133	0	0.223644280281127	0	0	0.0606188586854236	0	0	0	0.00892529224078542	0	0.163768386811501
GSM745733_Control	0	0.0467828999935387	0	0.0586637541914971	0	0.345880403222532	0	0	0.00892251794110924	0	0.16768870313715	0	0.0489782308742231	0	0	0.0657898742827586	0	0	0	0	0	0.257293616357191
GSM745734_Control	0	0.0526986237670844	0	0.0330470708726317	0	0.433359916951235	0	0	0.0110719396569074	0	0.117484125621431	0	0.0744065548066388	0	0	0.0391043255145861	0	0	0.00419061703785484	0	0	0.234636825771631
GSM745735_Control	0	0.0423989869396545	0	0.0101199844697616	0	0.228866560386848	0.0481582143273429	0	0	0	0.246426926458453	0	0.15366777022909	0	0	0.0496418441585567	0	0.0110356658237116	0.0046554238413851	0	0	0.205028623365196
GSM745736_Control	0	0.0446421538016583	0	0.0311060664089679	0	0.370812743222496	0	0	0.00969285997632973	0	0.0988700672582184	0	0.189314858598464	0	0	0.0633047377083176	0.00464253836308727	0	0	0.0152210776831437	0	0.172392896979317
GSM745737_Control	0	0.0172746417480499	0	0.177422428504789	0	0.278262996000006	0	0	0	0.015613280586501	0.185574606288875	0	0.123019271792689	0	0	0.0189088649542968	0	0	0	0.0185187722251862	0	0.165405137899607
GSM745738_Control	0.019353192557502	0.0837952921998871	0	0.0771906096419907	0	0.38839032275944	0.0413266092975924	0	0.0134245904054848	0	0.0784215483661108	0	0.0719477527903585	0	0	0.088787906607332	0	0	0.037461750939754	0	0	0.0999004244345474
GSM745739_Control	0	0.0879220582794997	0	0	0	0.387981314811572	0	0	0.00309555209775106	0	0.137160155515546	0	0.0446641383628893	0	0	0.0956025201924993	0	0	0.00588824904772765	0	0	0.237686011692515
GSM745740_Control	0	0.0560446791323146	0	0.0416524353169457	0	0.398190313427372	0.019066535621516	0	0.0128283930530547	0	0.113866545389185	0	0.114605798425884	0	0	0.0476471689823584	0	0.0161441268909212	0.00106858186547228	0	0	0.178885421894976
GSM745742_Control	0	0.0570656375774926	0.0242043954252439	0.0838334782769249	0	0.255578444462012	0.0235077183052284	0	0.011541854769217	0	0.16542060395523	0	0.145917147425731	0	0	0.0415381620721863	0	0.0178286282974295	0.026090667039408	0	0	0.147473262393897
GSM745743_Control	0	0.0621817151311031	0	0.0614375545824131	0	0.425103276426521	0	0	0.0103467142486501	0	0.0525828105989117	0.00741341048342794	0.134892885575274	0	0	0.0170090147750659	0	0.00433630295683679	0.0325819472389753	0	0	0.192114367982822
GSM745682_S_aureus	0.00630820030910144	0.0195701991490298	0.0121241135788599	0.0590988432147937	0	0.326568851314781	0	0	0	0	0.111925605574781	0	0.115435050469537	0	0	0.0538098116946734	0	0	0	0.00858509288180533	0	0.286574231812638
GSM745686_S_aureus	0	0.0399241976553028	0	0.0210578502376018	0	0.284213430567205	0.0250464388710098	0	0	0.00671518820078328	0.0634070047858621	0	0.0975652271223837	0	0	0.133230798226798	0	0	0.0312440150577847	0	0	0.297595849275269
GSM745687_S_aureus	0	0.0488763150154297	0.0165770003648969	0.0342924340097581	0	0.332397148093041	0	0	0.0124533813746322	0	0.140154851950995	0	0.109182963250483	0	0	0.0742718271191775	0	0	0.0275334820183067	0	0	0.204260596803281
GSM745688_S_aureus	0	0.0684285234097897	0.0200485975552548	0	0	0.427545298513233	0.0294305237460503	0	0.0096505759923862	0	0.114981410205175	0	0.0233129631317054	0	0	0.0182550007489453	0.0139618235390149	0	0.0354579058955972	0	0	0.238927377262849
GSM745689_S_aureus	0	0.0459072432122222	0	0.0608051568646621	0	0.267539989422746	0.0210594268902615	0	0.0063620387704579	0	0.113713141531608	0	0.15509557148755	0	0	0.0675905434337819	0	0	0.0330589495350989	0	0	0.228867938851611
GSM745690_S_aureus	0	0.0245901009921718	0	0	0	0.315483112058566	0	0	0.00707069231233556	0.0139226650133288	0.0739634416190641	0	0.149143841853422	0	0	0.155927395168495	0	0	0.00228350298160596	0	0	0.25761524800101
GSM745694_S_aureus	0	0.0344944598287488	0	0	0	0.308536918944915	0.0104486932244666	0	0	0.0524710648035009	0.0596126372785874	0	0.216003125262907	0	0	0.0776037209526971	0	0	0.00924083581549905	0	0	0.231588543888678
GSM745699_S_aureus	0	0.0928299079810662	0	0	0.0231980552413512	0.146544035645179	0.0213476677115852	0	0	0	0.0698570091812488	0	0.177716649428455	0	0	0.0737424274061668	0.00620273790942799	0	0	0.0141758653116682	0	0.374385644183852
GSM745700_S_aureus	0	0.0893064108816154	0	0	0	0.170415266361852	0.0264576032365028	0	0	0	0.125670462307555	0	0.133673591260938	0	0	0.0507385531733691	0	0.00909185178614333	0	0.000257041777572027	0	0.394389219214453
GSM745701_S_aureus	0	0.0565781252324015	0.00901333338517197	0	0	0.311754747405116	0	0	0.00800891185357459	0	0.102829670284786	0	0.0212202929589477	0	0	0.158418331790136	0	0	0.0231013041803431	0	0	0.309075282909523
GSM745703_S_aureus	0	0.102983708738295	0	0.0255697984506578	0	0.164275278104263	0	0	0.00394995345257185	0	0.0487394725025643	0	0.382042126290471	0	0	0.090216073546784	0	0.000367261661988985	0.00460891817225435	0	0	0.17724740908015
GSM745704_S_aureus	0.0116864790969085	0.0889836840306568	0.0109350005478066	0.0381542867173238	0.0936005607446466	0.101559219186768	0.00806826947109421	0	0.000269983765271411	0	0.038352256866499	0	0.205296402382865	0	0	0.0909170980360362	0	0.0017710320504103	0.00974882627546605	0	0	0.300656900828248
GSM745705_S_aureus	0.0441773302532856	0	0	0.114382383798042	0.0450316859918268	0.0346934534180694	0.0440260782344849	0	4.1954860102516e-05	0	0.065813669818976	0	0.279060688330607	0	0	0.0922861675015632	0	0	0.0240629804393625	0	0	0.256423607353679
GSM745706_S_aureus	0	0.0730591592140384	0	0	0	0.230433830984734	0	0	0.00183850860992924	0	0.106900488977989	0	0.157838176787359	0	0	0.0434812613898173	0	0.0191539025390048	0	0.0628361828327641	0	0.304458488664365
GSM745707_S_aureus	0	0.0191589107060776	0.00423891263848952	0.04018178811073	0	0.267366564333037	0.0988301451585534	0	0.0116153068181601	0	0.024291490824727	0.0134181933275513	0.186042705549671	0	0	0.0585684444893317	0	0	0.0421991515715362	0	0	0.234088386472135
GSM745708_S_aureus	0.00104844999699879	0	0	0.0868744419439784	0	0.249204849997024	0.0331286175347303	0	0	0.0232052061687947	0.130530114037896	0	0.227529455567159	0	0	0.0398304689111786	0	0	0	0.00387052305495428	0	0.204777872787286
GSM745709_S_aureus	0	0.0469568189289701	0	0.00351436926210635	0	0.349110802017813	0	0	0.00807364990405542	0	0.0751132569059821	0	0.177284306487076	0	0	0.0396432926281295	0	0.00547912706753153	0.0210806466527691	0	0	0.273743730145566
GSM745710_S_aureus	0	0.0425148799264811	0.00912515363845037	0.0288637826479568	0.0180319427544417	0.234913878227215	0.0177550477241397	0	0.00726697118810748	0	0.116297071910805	0	0.0790964342273909	0	0	0.0669629621980231	0	0	0	0.0218644519733424	0	0.357307423583646
GSM745712_S_aureus	0	0.0188511241320228	0.00453377636545313	0.0208209577872185	0	0.257829568362631	0.0298322571580422	0	0.00553068418855184	0	0.0545603940359371	0	0.367360197771553	0	0	0.023122653719611	0.00620793353904453	0	0	0.021002282181413	0	0.190348170758522
GSM745713_S_aureus	0	0.0546116483873459	0.00347463687087656	0.0863554333147814	0	0.197320549210387	0	0.00314084934316855	0	0.0379647383199614	0.150253974542363	0	0.0888363416322376	0	0	0.0923143461266171	0	0	0	0.0174109391168866	0	0.268316543135375
GSM745714_S_aureus	0	0.0582369591612139	0	0.0075595602326734	0	0.265673651111184	0.00876161566212818	0	0.00243590198394405	0	0.109967283741608	0	0.244950636511685	0	0	0.0584017181217678	0	0	0	0	0	0.244012673473795
GSM745715_S_aureus	0	0.0507050618788744	0	0.00415012569265698	0	0.434094775829283	0	0	0.0106667491736678	0	0.121572791117522	0.0126905505114641	0.105308744587391	0	0	0.108402161606303	0	0	0.0258016867165968	0	0	0.12660735288624
GSM745716_S_aureus	0	0.0636604990520344	0	0	0.00452059802124509	0.269104046846354	0.0224545839258051	0	0.00433154810963879	0	0.0807319705834221	0	0.158431833066852	0	0	0.104309332061748	0	0	0	0.00862893816484372	0	0.283826650168056
GSM745717_S_aureus	0	0.0238712488580708	0	0.0145634286353272	0	0.112230425932968	0.0307997746343484	0	0	0	0.0762811844994167	0	0.240299368570826	0	0	0.0996206815353638	0	0	0	0.00316650690493538	0	0.399167380428744
GSM745718_S_aureus	0	0.0601246055863805	0	0	0	0.281259981313826	0	0	0	0	0.0774738191196604	0	0.124217187237799	0	0	0.0812894955759789	0	0	0	0.00862073660981325	0	0.367014174556542
GSM745719_S_aureus	0	0.0681043737539844	0	0	0	0.235924283598783	0.00992728553244234	0	0.00452227642063624	0	0.0636019140144324	0	0.221175345929819	0	0	0.0708261219842448	0	0	0.0377963500442746	0	0	0.288122048721383
GSM745720_S_aureus	0	0.0762100318530711	0	0	0	0.126531480585087	0.0377208206615384	0	0	0	0.0723223463173378	0	0.200334146728395	0	0	0.175025040186575	0	0	0	0	0	0.311856133667996
GSM745721_S_aureus	0	0.0786771337599601	0	0	0.0403683695850457	0.221227115582875	0	0	0.0043844551692833	0	0.0841508987491835	0	0.165158497753413	0	0	0.103595221642048	0	0	0	0.0154003365757197	0	0.287037971182471
GSM745745_S_aureus	0	0.010948561812547	0	0	0	0.158250874517493	0.0179701231967428	0	0.00288028136358509	0	0.09624016451515	0	0.200022305613198	0	0	0.138688115079312	0	0	0	0.0192185524074299	0	0.355781021494542
GSM745746_S_aureus	0	0.0355486742665215	0.0815718764051111	0.0026222596090603	0	0.152638438915815	0.0498269017310828	0	0.007100564177259	0	0.061918649534423	0	0.242740756957229	0	0	0.13876448983757	0	0	0.0182757515392767	0	0	0.208991637026651
GSM745748_S_aureus	0	0.0618857095053127	0	0	0	0.17946949859957	0.0245849422950388	0	0	0	0.0792918265745662	0	0.147484566058717	0	0	0.0959661265616143	0	0.0102243514104738	0	0.00747311403468618	0	0.39361986496002
GSM745749_S_aureus	0	0.0925467252595262	0	0	0	0.182111925107265	0.0330045483082522	0	0.00276277048201775	0	0.0591098217847959	0	0.149491293341916	0	0	0.0526632848046634	0	0	0.0376798435905079	0	0	0.390629787321055
GSM745750_S_aureus	0	0.0818412604187984	0.00777672054453936	0	0.0757537340414751	0.301581987654903	0.00429027745457746	0	0.00674689759820619	0	0.0850182784517075	0	0.044383354350042	0	0	0.0945071419670561	0	0	0.0189534588839338	0	0	0.279146888634761
GSM745751_S_aureus	0	0.0629584208929411	0	0	0	0.324545162231206	0	0	0.00427804836662196	0.021671939519248	0.0228585628834033	0	0.16124762470785	0	0	0.0718638041819814	0	0	0	0.00534110205062142	0	0.325235335166127
GSM745752_S_aureus	0	0.0775572932357339	0	0.0305491683930916	0	0.216649642416902	0.0385510356307096	0	0.0189600587664253	0	0.103057109553642	0	0.147696843075601	0	0	0.0843738833758321	0	0	0	0.0191287483332741	0	0.263476217218788
GSM745753_S_aureus	0	0.0494472308095433	0	0	0	0.339499608251023	0	0	0.00751571668070804	0	0.14168607685811	0	0.158159577541892	0	0	0	0.00738217382585982	0.0113124206805831	0.0463571481713654	0	0	0.238640047180915
GSM745754_S_aureus	0	0.0668468227418074	0	0.0368828891932552	0	0.141237897705752	0.0326491870170031	0	0	0	0.0567290967689075	0	0.35940547650974	0	0	0.0612996885393009	0	0	0.011078907201797	0	0	0.233870034322437
GSM745756_S_aureus	0	0.062698544916746	0	0.00650616634381655	0	0.342359037578599	0	0	0.0330247771557216	0	0.0761122980089389	0	0.166639594213986	0	0	0.056484445936825	0	0	0	0.0461964987411217	0	0.209978637104246
GSM745757_S_aureus	0	0.0681821318936612	0	0	0	0.346669864756882	0	0	0.00797920097412829	0	0.0611576808800054	0	0.21773875104886	0	0	0.0122102697454458	0	0	0.00565648785537512	0	0	0.280405612845642
GSM745758_S_aureus	0.0308371726421642	0.0640129196151775	0.00881232488650206	0.0143867098413634	0	0.397945602865496	0	0	0.0037375122514896	0	0.302020915214119	0	0.0785770015696028	0	0	0.0480090228882824	0	0	0	0	0	0.0516608182258031
GSM745759_S_aureus	0	0.0271251103398515	0	0.00710086589938626	0	0.327386952078111	0.0214327075359275	0	0	0	0.106457051095988	0	0.282665186017485	0	0	0.0376953141576415	0	0	0.0138710458744211	0	0	0.176265767001189
GSM745762_S_aureus	0	0.0461738719092906	0	0.0173702586918227	0	0.213307951799674	0	0	0	0	0.0972821605021394	0	0.181256326934212	0	0	0.123591385104732	0	0	0	0.0158047263174287	0	0.3052133187407
GSM745763_S_aureus	0	0.027142426966519	0	0	0.00558759796860073	0.195715622704075	0.0266371890595096	0	0.00425750089089407	0	0.0917793336197015	0	0.0539666685485554	0	0	0.0869212925625834	0	0	0.036543260482745	0	0	0.471449107196817
GSM745765_S_aureus	0	0.0270638804960181	0	0.0363823803295392	0	0.293387821042374	0	0	0	0	0.145242722426598	0	0.140981431908714	0.00228901555638938	0	0.0455272381462622	0	0	0	0.0299173522236064	0	0.279208157870498
GSM745766_S_aureus	0	0.0555692016156128	0	0.0372965158736605	0	0.307494088091876	0.0346229714909959	0	0.0074519535103568	0	0.060568047061085	0	0.106347136518971	0	0	0.113557248328057	0	0	0.0433249740846932	0	0	0.233767863424692
GSM745767_S_aureus	0	0.0367703774744862	0	0.0163731386511741	0	0.13022365049709	0.00615060210454484	0	0	0	0.0478259893916995	0	0.125172775895523	0	0	0.08607581154449	0	0	0.0177025839780476	0	0	0.533705070462944
GSM745768_S_aureus	0	0.0419087469047992	0	0.254445104432644	0	0.156294287078402	0.106809677379502	0	0.0102540499709903	0	0.174961894515342	0	0.108309748223805	0	0	0.0546998072806432	0	0	0.0248042188490174	0	0	0.0675124653648542
GSM745770_S_aureus	0	0.0445071887912377	0	0	0.0592491886110943	0.0803457463359547	0.0311057597194043	0	0.00437157970094071	0	0.108923747759356	0	0.258486124004447	0	0	0.117202373854172	0	0	0	0.0252678070049446	0	0.270540484218449
GSM745771_S_aureus	0.0500922545615132	0.051332827094026	0	0	0	0.340002685844767	0	0	0.0126395054792002	0	0.11583898964404	0	0.20756398957856	0	0	0.0676976337941762	0	0	0	0.00056463570019011	0	0.154267478303528
GSM745772_S_aureus	0.0114068386114105	0	0	0	0	0.211755273167478	0.0164675632780735	0	0	0	0.0568715050857153	0.00116965830528492	0.284864106393565	0	0	0.0874121053180638	0	0	0.0610951497345006	0	0	0.268957800105908
GSM745773_S_aureus	0	0.0602205871180996	0	0.0310608068471038	0	0.291195245463366	0	0	0	0.0753459636505495	0.0668486869495966	0	0.232511075087882	0	0	0.0615681174996263	0	0.00146037892837853	0	0.0150165093978661	0	0.164772629057531
GSM745774_S_aureus	0	0.0181465773070516	0	0.00446274506876472	0	0.25443287247768	0	0	0	0.0296643075454365	0.164008940832528	0	0.164661735912703	0	0	0.0662897811633274	0	0	0	0.0114581989744774	0	0.286874840718032
GSM745775_S_aureus	0	0.0285508349026984	0	0	0.00658891038420831	0.290045996479484	0.0454003943079291	0	0.00380085381352756	0	0.075218234868803	0	0.211427566842576	0.0149495823759423	0	0.098018683211621	0	0	0	0	0	0.22599894281321
GSM745777_S_aureus	0	0.107734626873679	0.0144104801523965	0.0452782492411712	0.0634940072593008	0.169998162980392	0	0	0.0176557098261831	0	0.121465162583417	0	0.173785756161731	0	0.000273655634646872	0.0719220953815893	0	0.0201586772562576	0	0.0018108874721238	0	0.192012529177112
GSM745778_S_aureus	0.00560900001235975	0	0	0.291299095859604	0	0.034988684611915	0.0993531727535938	0.00836136371165587	0	0.131147156420328	0.0985295032355386	0	0.102026179815731	0	0	0.0794348209836568	0	0	0.00118943593909193	0	0	0.148061586656525
GSM745779_S_aureus	0	0.0540945381243131	0	0	0.0431207277985174	0.0979843967874405	0.0339078191482497	0	0.00431402330704695	0	0.0691768250930393	0	0.356055010137712	0	0	0.101472011314294	0	0	0	0	0	0.239874648289387
GSM745780_S_aureus	0	0.104879535741028	0	0	0.0778925620433836	0.136834254385165	0	0	0.00524631355102644	0	0.0825951712212034	0	0.337235612275252	0	0	0.0266568441737015	0.00707758623341098	0	0	0.0100769919168438	0	0.211505128458986
GSM745781_S_aureus	0	0.101780716107685	0.0136740759151548	0.0363971187224598	0.0266944740747101	0.302413275694244	0	0	0.0102088292850294	0	0.0529548104797363	0	0.0914986823812319	0	0	0.09696167506478	0	0	0.0337006870804048	0	0	0.233715655194564
GSM745783_S_aureus	0	0.0544266816240554	0	0.0122262696223307	0.0127948017040198	0.212865450396785	0.00851431169973209	0	0.00489843660433829	0	0.0961936293906073	0	0.097854754036704	0	0	0.111205793096836	0	0	0	0.0274175908944693	0	0.361602280930122
GSM745784_S_aureus	0	0.0181041171757981	0.0121176296169475	0.0373298931058317	0.029808480720783	0.220516474948097	0.0658446298117379	0	0.00740667675404197	0	0.0596909462308183	0	0	0	0	0.0634533934826199	0	0.0021130335635513	0.0545798441130987	0	0	0.429034880476675
GSM745786_S_aureus	0	0.067430788826154	0	0	0.0444328850588289	0.157535364257054	0.0495099334971205	0	0.00821838888393022	0	0.083995125635168	0	0.227030665748084	0	0	0.0616811755140384	0	0	0	0.00644338175702596	0	0.293722290822595
GSM745787_S_aureus	0	0.0718740070088745	0.0275574318058664	0.0622685439258599	0	0.179652578052468	0.0417587707722656	0	0.00928267633660585	0	0.154146094061382	0	0.0525422135537896	0	0	0.0583412684504633	0	0.0101189501814134	0	0.00374542171653796	0	0.328712044134474
GSM745789_S_aureus	0	0.0789933659214611	0	0.107259627838868	0	0.310757719807928	0.041561625463755	0	0.00854590011184172	0	0.0607389157305567	0	0.16393619648623	0	0	0.0831960970770376	0	0	0.0360047746543193	0	0	0.109005776908002
GSM745790_S_aureus	0	0.0531907814248289	0	0.00119285713634684	0	0.317792228535735	0	0	0.00207126894142947	0	0.231064487349196	0	0.172470408222506	0	0	0	0	0	0	0.0104778816551389	0	0.211740086734819
GSM745791_S_aureus	0	0.0480961291762484	0	0.0625193639048151	0	0.296291284098563	0	0	0	0	0.153169683970769	0	0.202034433130432	0	0	0.0350343544671548	0	0.00173282387061126	0	0.0207955482548879	0	0.180326379126519
GSM745792_S_aureus	0	0.0265234732077827	0.00311775823339128	0.00881593124461295	0	0.30568641320492	0	0	0.00231266356308265	0	0.104804617689631	0	0.197896494373043	0	0	0.0746591893189932	0	0	0	0.0162146787613981	0	0.259968780403145
GSM745793_S_aureus	0	0.0160846491410357	0.0140976457793732	0	0	0.269794144285276	0	0	0	0.0529229434346311	0.0626944470956934	0	0.234139737399362	0	0	0.0800688850210485	0	0	0	0.0136973066348653	0	0.256500241208714
GSM745794_S_aureus	0	0.0696677339783783	0	0.00724842292318001	0.0636162944037985	0.1568577731346	0.0522109665245732	0	0.00472488890306279	0	0.0852845630946459	0	0.17940527754834	0	0	0.0943098237679165	0	0	0.0114116509301996	0	0	0.275262604791306
GSM745796_S_aureus	0	0.0906661379526249	0	0	0.022699684286944	0.218951868066658	0	0	0.0117366832654274	0	0.0643882060880293	0	0.0787281611486372	0	0	0.12208433195698	0	0	0	0.0368016176700374	0	0.353943309564663
GSM745797_S_aureus	0	0.0805159951561835	0	0	0.0350930393091383	0.0781271903949695	0.0716586056415021	0	0	0	0.0412896413888962	0.0110656382520954	0.131603330449463	0	0	0.0914087069512641	0	0	0.0339173823084178	0	0	0.42532047014807
GSM745798_S_aureus	0	0.0387620367130329	0	0.0468081603987721	0	0.352084216547167	0	0	0.00939096555372193	0.056639518752872	0.0880096439771931	0	0.170201500918195	0	0	0.103169149967882	0.00178025252312772	0	0	0.00628405088507377	0	0.126870503762962
GSM745799_S_aureus	0	0.0564108062252997	0	0	0.0473671529152532	0.165728462677433	0	0	0.0255034130063129	0	0.0849332402446469	0	0.21593189692812	0	0	0.109918411968827	0	0	0	0.0376711290431118	0	0.256535486990996
GSM745800_S_aureus	0	0.0942469581516904	0	0	0.0203272149260025	0.244604647161667	0.0135450288081042	0	0.0254711112038172	0	0.107292254411088	0	0.225905360328209	0	0	0.0509405320202857	0.0146033029496662	0	0	0.0013302770977752	0	0.201733312941694
GSM745801_S_aureus	0	0.0732891902667899	0	0.017171003565883	0	0.34287322679955	0.0172576238844558	0	0.00755299037723266	0	0.0966317200900022	0	0.0503855089258383	0	0	0.0787756751228418	0	0	0	0.000106565827429763	0	0.315956495139977
GSM745802_S_aureus	0	0.0771579037826708	0	0	0	0.210259495147842	0	0	0	0	0.121454546865713	0	0.217574553847373	0	0	0.0880122250505191	0	0	0	0.0182046503972393	0	0.267336624908643
