# Supplementary material for: Cell death-related gene signatures as dual-function biomarkers: Early diagnosis and therapeutic targeting in Staphylococcus aureus pneumonia
Source: PLoS One. 2026 Jan 20;21(1):e0339560. doi: 10.1371/journal.pone.0339560 (PMC12818594; doi:10.1371/journal.pone.0339560)
Supplement: S7 Table — (TXT) [file pone.0339560.s007.txt]

gene	drug	regulatory approval	indication	interaction score
SLC40A1	SLC40A1	Not Approved		156.6113957
NAMPT	GMX1777	Not Approved		20.88151942
NAMPT	TEGLARINAD CHLORIDE	Not Approved		10.44075971
NAMPT	CHS-828	Not Approved	Antineoplastic Agents; Immunomodulatory Agents,for treatment of hepatitis B and C,for treatment of hepatitis,for treatment of hepatitis C	10.44075971
NAMPT	DAPORINAD	Not Approved		20.88151942
NAMPT	NITRIC OXIDE	Approved		2.088151942
PRKCQ	CHEMBL:CHEMBL546797	Not Approved		0.077684224
PRKCQ	BRYOSTATIN 1	Not Approved	antineoplastic agent	0.177563941
PRKCQ	TIGILANOL TIGLATE	Not Approved		0.22599047
PRKCQ	QUERCETIN	Approved		0.031467027
PRKCQ	ENTRECTINIB	Approved		0.043612196
PRKCQ	SOTRASTAURIN ACETATE	Not Approved		0.497179034
PRKCQ	GSK-690693	Not Approved		0.146229128
PRKCQ	SOTRASTAURIN	Not Approved		0.08150476
PRKCQ	PF-562271	Not Approved		0.023017548
PRKCQ	CHEMBL:CHEMBL379975	Not Approved		0.056497617
PRKCQ	CEP-2563 DIHYDROCHLORIDE	Not Approved		0.146229128
PRKCQ	UCN-01	Not Approved		0.124294758
PRKCQ	ADAVOSERTIB	Not Approved	antineoplastic agent	0.08878197
PRKCQ	NVP-TAE684	Not Approved		0.024134905
PRKCQ	CHEMBL:CHEMBL1997335	Not Approved		0.05918798
PRKCQ	BRYOSTATIN 1	Not Approved	for treatment of alzheimer's disease	0.207157931
PRKCQ	MIDOSTAURIN	Approved	antineoplastic agent	0.071025576
PRKCQ	INGENOL MEBUTATE	Approved	antineoplastic agent,for treatment of actinic keratosis	0.155368448
PRKCQ	PHA-767491	Not Approved		0.037665078
PRKCQ	FASUDIL	Not Approved		0.085720523
PRKCQ	CENISERTIB	Not Approved	antineoplastic agent	0.021066908
