# Supplementary material for: Cell death-related gene signatures as dual-function biomarkers: Early diagnosis and therapeutic targeting in Staphylococcus aureus pneumonia
Source: PLoS One. 2026 Jan 20;21(1):e0339560. doi: 10.1371/journal.pone.0339560 (PMC12818594; doi:10.1371/journal.pone.0339560)
Supplement: S8 Table — (XLSX) [file pone.0339560.s008.xlsx]

## Sheet: SLC40A
Sample_ID	Group	Gene	well	Ct_target	Ct_ref (GAPDH)	ΔCt	Mean ΔCt	ΔΔCt	Fold change (2⁻ΔΔCt)
WT1	WT	SLC40A	1	32.6355	24.2413	8.39418	8.22798	-0.309011	1.23886
WT1	WT	SLC40A	2	32.8652	24.7764	8.08883
WT1	WT	SLC40A	3	32.5552	24.3542	8.20093
WT2	WT	SLC40A	1	32.859	23.2502	9.60874	8.91196	0.374965	0.771124
WT2	WT	SLC40A	2	31.9448	22.9546	8.99017
WT2	WT	SLC40A	3	31.3806	23.2436	8.13696
WT3	WT	SLC40A	1	33.9207	26.1649	7.75578	8.47104	-0.065954	1.04678
WT3	WT	SLC40A	2	33.3509	24.3803	8.97052
WT3	WT	SLC40A	3	33.0342	24.3474	8.68681
SA1	SA	SLC40A	1	24.1698	17.392	6.77777	6.87185	-1.66515	3.17146
SA1	SA	SLC40A	2	24.2581	17.3213	6.93679
SA1	SA	SLC40A	3	24.1766	17.2756	6.90098
SA2	SA	SLC40A	1	25.819	18.6834	7.13559	7.26955	-1.26744	2.40734
SA2	SA	SLC40A	2	25.7026	18.584	7.11856
SA2	SA	SLC40A	3	25.8423	18.2878	7.5545
SA3	SA	SLC40A	1	24.6524	18.6329	6.01944	6.22096	-2.31603	4.97961
SA3	SA	SLC40A	2	24.6237	18.3801	6.24354
SA3	SA	SLC40A	3	24.7168	18.3169	6.39989

## Sheet: NFKB
Sample_ID	Group	Gene	well	Ct_target	Ct_ref (GAPDH)	ΔCt	Mean ΔCt	ΔΔCt	Fold change (2⁻ΔΔCt)
WT1	WT	SLC40A	1	19.7939	15.4357	4.35822	4.32413	-0.0838736	1.05986
WT1	WT	SLC40A	2	19.8295	15.44	4.38948
WT1	WT	SLC40A	3	19.9279	15.7033	4.2247
WT2	WT	SLC40A	1	19.4303	14.6871	4.74319	4.73337	0.325364	0.798097
WT2	WT	SLC40A	2	19.5509	14.7306	4.82035
WT2	WT	SLC40A	3	19.3289	14.6923	4.63656
WT3	WT	SLC40A	1	19.4385	15.3071	4.13141	4.16651	-0.24149	1.18221
WT3	WT	SLC40A	2	19.3453	15.2332	4.11206
WT3	WT	SLC40A	3	19.4844	15.2283	4.25607
SA1	SA	SLC40A	1	17.9183	15.6872	2.23119	1.76616	-2.64184	6.24128
SA1	SA	SLC40A	2	17.3112	15.7479	1.56327
SA1	SA	SLC40A	3	17.3061	15.8021	1.50403
SA2	SA	SLC40A	1	17.2899	15.4558	1.83414	1.66002	-2.74798	6.71778
SA2	SA	SLC40A	2	17.3035	15.6343	1.66922
SA2	SA	SLC40A	3	16.9854	15.5087	1.4767
SA3	SA	SLC40A	1	17.6716	15.8309	1.84071	1.86119	-2.54681	5.84342
SA3	SA	SLC40A	2	17.6476	15.7414	1.90616
SA3	SA	SLC40A	3	17.73	15.8933	1.83671

## Sheet: PRKCQ
Sample_ID	Group	Gene	well	Ct_target	Ct_ref (GAPDH)	ΔCt	Mean ΔCt	ΔΔCt	Fold change (2⁻ΔΔCt)
WT1	WT	SLC40A	1	24.8302	19.8662166595459	4.96396	5.29688	0.296212	0.814388
WT1	WT	SLC40A	2	24.6924	19.3165	5.37592
WT1	WT	SLC40A	3	24.7542	19.2035	5.55076
WT2	WT	SLC40A	1	24.9458	19.8847	5.06111	4.94592	-0.0547517	1.03868
WT2	WT	SLC40A	2	24.8328	19.8678	4.96501
WT2	WT	SLC40A	3	24.6956	19.8839	4.81162
WT3	WT	SLC40A	1	23.6426	18.8995	4.74307	4.75921	-0.24146	1.18219
WT3	WT	SLC40A	2	23.592	18.9058	4.68617
WT3	WT	SLC40A	3	23.7268	18.8784	4.84838
SA1	SA	SLC40A	1	24.4749	17.754	6.72088	6.70109	1.70043	0.307695
SA1	SA	SLC40A	2	24.3986	17.6995	6.69907
SA1	SA	SLC40A	3	24.4187	17.7354	6.68333
SA2	SA	SLC40A	1	24.9284	19.0259	5.9025	5.95543	0.954762	0.515927
SA2	SA	SLC40A	2	24.8865	18.9579	5.92859
SA2	SA	SLC40A	3	25.0206	18.9854	6.03519
SA3	SA	SLC40A	1	25.5711	19.1789	6.3922	6.33107	1.3304	0.397657
SA3	SA	SLC40A	2	25.414	19.1341	6.27984
SA3	SA	SLC40A	3	25.463	19.1418	6.32118

## Sheet: NAMPT
Sample_ID	Group	Gene	well	Ct_target	Ct_ref (GAPDH)	ΔCt	Mean ΔCt	ΔΔCt	Fold change (2⁻ΔΔCt)
WT1	WT	NAMPT	1	23.2827	19.85	3.43263	3.35427	-0.0245838	1.01719
WT1	WT	NAMPT	2	23.4484	19.8726	3.57585
WT1	WT	NAMPT	3	23.3585	19.9451	3.41335
WT2	WT	NAMPT	1	22.0997	18.7955	3.30415	3.30835	-0.0705026	1.05008
WT2	WT	NAMPT	2	22.1573	18.7697	3.38767
WT2	WT	NAMPT	3	22.1852	18.8142	3.371
WT3	WT	NAMPT	1	24.8462	21.5906	3.25554	3.47394	0.0950864	0.936216
WT3	WT	NAMPT	2	24.9371	21.5628	3.37427
WT3	WT	NAMPT	3	24.9097	21.6144	3.29525
SA1	SA	NAMPT	1	21.6184	18.8462	2.77221	2.83541	-0.543451	1.45745
SA1	SA	NAMPT	2	21.6212	18.71	2.91125
SA1	SA	NAMPT	3	21.6336	18.8109	2.82275
SA2	SA	NAMPT	1	21.2973	18.2798	3.01749	2.34063	-1.03822	2.0537
SA2	SA	NAMPT	2	21.3257	19.3642	1.96146
SA2	SA	NAMPT	3	21.4834	19.4404	2.04295
SA3	SA	NAMPT	1	28.0475	25.8083	2.23913	2.109	-1.26985	2.41137
SA3	SA	NAMPT	2	27.913	25.9523	1.96075
SA3	SA	NAMPT	3	27.944	25.8168	2.12713
